# Supplementary material for: FMixFN: A Fast Big Data-Oriented Genomic Selection Model Based on an Iterative Conditional Expectation algorithm
Source: Front Genet. 2021 Nov 18;12:721600. doi: 10.3389/fgene.2021.721600 (PMC8637923; doi:10.3389/fgene.2021.721600)
Supplement: Supplementary file 2 [file DataSheet1.xlsx]

## Sheet: Table S1
ID	phe1	phe2	phe3	phe4	phe5	phe6	phe7	phe8	phe9	phe10	phe11	phe12	phe13	phe14	phe15	phe16	phe17	phe18	phe19	phe20	phe21	phe22	phe23	phe24	phe25	phe26	phe27	phe28	phe29	phe30	phe31	phe32	phe33	phe34	phe35	phe36	phe37	phe38	phe39	phe40	phe41	phe42	phe43	phe44	phe45	phe46	phe47	phe48	phe49
1	0.325	97	17.9	298	60	5.42	29.6	0.344	117	16.3	340	48	7.17	25.8	0.483	168	17.4	348	50.2	9.63	17	0.1	1.3	8.7	96.2	NA	NA	9	1.9	6.8	21.9	78.9	NA	NA	27.8	12.2	61.7	5	25.4	0	0.2	19.7	NA	NA	NA	NA	NA	NA	503
2	0.354	108	20.5	305	67	5.28	31.3	0.347	117	17.9	337	53	6.55	27	0.48	167	20.8	348	59.9	8.01	16.9	0.1	0.9	7.5	96.2	NA	NA	7.8	1.1	4	23.9	83.9	NA	NA	28.5	13.9	68.7	4.6	22.7	0.1	0.6	20.2	NA	NA	NA	NA	NA	NA	708
3	0.352	104	21.8	295	74	4.76	28.5	0.356	115	18.7	323	58	6.14	22.2	0.464	160	20.8	345	60.4	7.68	16.4	0.1	1.8	7.7	93.1	NA	NA	8.3	1.9	6.7	21.6	77.8	NA	NA	27.7	14.6	72.7	5	24.7	0.1	0.3	20.1	NA	NA	NA	NA	NA	NA	524
4	0.339	99	19	292	65	5.21	27.2	0.308	105	17.7	341	52	5.92	23.1	0.389	136	19.1	350	54.6	7.12	18	0.2	3.7	5.6	91.2	NA	NA	6.1	1.5	6.5	18.2	79	NA	NA	23.1	8.6	76	2	17.9	0.1	0.6	11.3	NA	NA	NA	NA	NA	NA	540
5	0.332	101	18	304	59	5.62	26.8	0.31	102	16.5	329	50	6.2	27.4	0.412	144	18.8	350	53.9	7.64	17.5	0.3	2.8	9.1	92.2	NA	NA	9.9	0.7	3.8	16.5	87.1	NA	NA	18.9	12.7	71.1	3.5	19.7	0.1	0.4	17.8	NA	NA	NA	NA	NA	NA	604
6	0.331	95	18.7	287	65	5.09	25.8	0.371	123	17.6	332	53	7	25.6	0.483	166	21.4	344	62.2	7.77	18.2	0.3	1.7	16.7	94.7	NA	NA	17.6	1.1	3.9	22.7	83.6	NA	NA	27.1	13.9	80.5	3.1	17.6	0.1	0.4	17.4	NA	NA	NA	NA	NA	NA	805
7	0.34	107	18.9	315	60	5.67	25.5	0.34	107	18.3	315	58	5.86	26.2	0.422	145	19.8	344	57.6	7.33	17.5	0.5	3.7	12.5	88.9	NA	NA	14.1	1	7.2	11.4	80.3	NA	NA	14.2	11.8	62.2	3.2	16.9	0.1	0.5	19	NA	NA	NA	NA	NA	NA	363
8	0.442	105	20.2	238	85	5.2	24.3	0.377	100	18.3	265	69	5.46	25.4	0.427	146	22	342	64.3	6.64	17.2	0.4	4	10.3	92.2	NA	NA	11.2	0.7	4.7	13	83.1	NA	NA	15.6	10.2	78.8	2.2	17	0	0.3	12.9	16	NA	21.2	NA	NA	NA	164
9	0.31	93	18.9	300	63	4.92	26.2	0.277	98	17	354	48	5.77	34.4	0.415	141	20.2	340	59.4	6.99	17.2	0.2	2.1	7.6	93	NA	NA	8.2	1.2	3.9	26	84.7	NA	NA	30.7	10.7	52.1	7.2	35	0.1	0.3	20.6	NA	NA	NA	NA	NA	NA	NA
10	0.324	99	19	306	62	5.22	26.8	0.315	108	17.8	343	52	6.06	21.6	0.434	149	19.5	343	56.8	7.64	16.8	0.3	2.5	9.4	94	NA	NA	10	0.8	4.1	15.8	84.9	NA	NA	18.6	14.8	79.3	2.7	14.7	0	0.2	18.6	NA	NA	NA	NA	NA	NA	556
11	0.371	113	18.9	305	62	5.98	25.7	0.338	113	17.1	334	51	6.62	23.4	0.493	174	19.6	353	55.5	8.88	16.1	0.2	2.5	7.5	90.9	NA	NA	8.3	1	4.9	15.5	79.2	NA	NA	19.6	10.2	55.2	5.3	28.6	0.1	0.5	18.5	NA	NA	NA	NA	NA	NA	593
12	0.423	95	20.4	225	91	4.65	24.7	0.266	84	18	316	57	4.67	22.8	0.464	157	21.2	338	62.6	7.41	16.9	0.2	1.4	14.9	95.2	NA	NA	15.6	0.8	4.3	14.6	77.9	NA	NA	18.7	16.4	86.4	2.2	11.4	0.1	0.3	19	10.2	NA	17.1	NA	NA	NA	616
13	NA	NA	NA	NA	NA	NA	NA	NA	NA	NA	NA	NA	NA	NA	0.399	139	18.5	348	53	7.52	22	NA	NA	NA	NA	NA	NA	NA	NA	NA	NA	NA	NA	NA	NA	2.6	9.2	22	78.7	NA	NA	27.9	NA	NA	NA	NA	NA	NA	NA
14	NA	NA	NA	NA	NA	NA	NA	NA	NA	NA	NA	NA	NA	NA	0.35	129	17.3	369	47	7.44	25	NA	NA	NA	NA	NA	NA	NA	NA	NA	NA	NA	NA	NA	NA	4	22.4	8.8	49.6	NA	NA	17.8	NA	NA	NA	NA	NA	NA	NA
15	NA	NA	NA	NA	NA	NA	NA	NA	NA	NA	NA	NA	NA	NA	0.424	147	19.4	347	56	7.57	21.7	NA	NA	NA	NA	NA	NA	NA	NA	NA	NA	NA	NA	NA	NA	4	33.8	5.1	43.6	NA	NA	11.7	NA	NA	NA	NA	NA	NA	NA
16	NA	NA	NA	NA	NA	NA	NA	NA	NA	NA	NA	NA	NA	NA	0.383	136	18.1	355	51	7.51	21.5	NA	NA	NA	NA	NA	NA	NA	NA	NA	NA	NA	NA	NA	NA	6.9	34.6	9.3	46.5	NA	NA	19.9	NA	NA	NA	NA	NA	NA	NA
17	NA	NA	NA	NA	NA	NA	NA	NA	NA	NA	NA	NA	NA	NA	0.447	153	18.8	342	55	8.13	22.5	NA	NA	NA	NA	NA	NA	NA	NA	NA	NA	NA	NA	NA	NA	4.6	25.3	10.9	59.9	NA	NA	18.2	NA	NA	NA	NA	NA	NA	NA
18	NA	NA	NA	NA	NA	NA	NA	NA	NA	NA	NA	NA	NA	NA	0.434	153	19	353	54	8.04	20.4	NA	NA	NA	NA	NA	NA	NA	NA	NA	NA	NA	NA	NA	NA	2.1	19.3	7.2	65.6	NA	NA	10.9	NA	NA	NA	NA	NA	NA	NA
19	NA	NA	NA	NA	NA	NA	NA	NA	NA	NA	NA	NA	NA	NA	0.355	121	19.4	341	57	6.23	21.3	NA	NA	NA	NA	NA	NA	NA	NA	NA	NA	NA	NA	NA	NA	0.5	3.7	12.2	84.4	NA	NA	14.5	NA	NA	NA	NA	NA	NA	NA
20	NA	NA	NA	NA	NA	NA	NA	NA	NA	NA	NA	NA	NA	NA	0.383	132	19.3	345	56	6.84	22.2	NA	NA	NA	NA	NA	NA	NA	NA	NA	NA	NA	NA	NA	NA	5.4	34.4	6.3	40.7	NA	NA	15.6	NA	NA	NA	NA	NA	NA	NA
21	NA	NA	NA	NA	NA	NA	NA	NA	NA	NA	NA	NA	NA	NA	0.385	130	19.6	338	58	6.63	22.2	NA	NA	NA	NA	NA	NA	NA	NA	NA	NA	NA	NA	NA	NA	4	22.6	10.9	61.7	NA	NA	17.7	NA	NA	NA	NA	NA	NA	NA
22	NA	NA	NA	NA	NA	NA	NA	NA	NA	NA	NA	NA	NA	NA	0.356	126	18.1	354	51	6.98	22.5	NA	NA	NA	NA	NA	NA	NA	NA	NA	NA	NA	NA	NA	NA	1.5	8.8	11.8	67.3	NA	NA	17.6	NA	NA	NA	NA	NA	NA	NA
23	NA	NA	NA	NA	NA	NA	NA	NA	NA	NA	NA	NA	NA	NA	0.417	146	18.6	350	53	7.87	21.7	NA	NA	NA	NA	NA	NA	NA	NA	NA	NA	NA	NA	NA	NA	3.7	22.3	9.6	56.9	NA	NA	16.8	NA	NA	NA	NA	NA	NA	NA
24	NA	NA	NA	NA	NA	NA	NA	NA	NA	NA	NA	NA	NA	NA	0.384	133	20.2	346	58.3	6.58	22.1	NA	NA	NA	NA	NA	NA	NA	NA	NA	NA	NA	NA	NA	NA	1.9	13.7	7	49.6	NA	NA	14.1	NA	NA	NA	NA	NA	NA	NA
25	0.337	114	21.7	338	64	5.26	26.4	0.198	102	17.1	364	47	6.22	27.7	0.402	148	18.4	368	50	8.04	25.3	3	33	4.3	47.3	NA	NA	9	0.5	6.6	5.6	72.1	NA	NA	7.7	1.3	6.9	14.4	77.9	NA	NA	18.5	NA	NA	NA	NA	NA	NA	104
26	0.472	137	20.9	290	72	6.55	24.3	0.323	117	18.5	362	51	6.34	21.3	0.491	136	18.8	277	68	7.22	27.6	6	36	8.1	48.8	NA	NA	16.7	5.4	19.4	17.5	63.1	NA	NA	27.7	1.9	7.2	20.8	78	NA	NA	26.7	10	NA	21.3	NA	NA	NA	436
27	0.116	49	18.2	422	43	2.69	NA	0.154	57	16.7	370	45	3.42	NA	0.431	151	20.3	350	58	7.43	23	4.2	31.6	7.1	53	NA	NA	13.4	5.6	30.2	9.9	53.3	NA	NA	18.6	1.4	11.1	9	72.2	NA	NA	12.4	NA	NA	NA	NA	NA	NA	NA
28	0.368	110	20.3	299	68	5.41	29.6	0.368	106	15.5	288	54	6.28	32.9	0.593	191	20.9	322	65	9.13	24.9	2.2	13.2	12.4	75.8	NA	NA	16.3	5.9	27.3	12.1	56.2	NA	NA	21.5	6.7	35.7	9	47.6	NA	NA	18.9	NA	NA	NA	NA	NA	NA	520
29	0.121	49	18.2	405	45	2.69	NA	0.298	100	17.8	336	53	5.62	43.5	0.387	137	20.5	354	58	6.68	24	0.6	5.6	8.1	77.8	NA	NA	10.4	6.3	32.4	9	46.6	NA	NA	19.3	1.7	10.4	11.2	69.4	NA	NA	16.2	NA	NA	NA	NA	NA	NA	NA
30	0.079	29	16.9	367	46	1.72	38.2	0.152	51	15.1	336	45	3.37	NA	0.376	127	20.3	338	60	6.26	24.7	1.9	17	7.7	68.3	NA	NA	11.3	2.1	14	10.3	69.8	NA	NA	14.8	1.1	6.7	12.4	76.8	NA	NA	16.1	NA	NA	NA	NA	NA	NA	NA
31	0.181	71	18.4	392	47	3.85	38.8	0.299	102	16.4	341	48	6.22	37.5	0.422	148	20.7	351	59	7.15	23.9	2.4	27	5.3	59	NA	NA	8.9	0.4	2.9	11.1	86.3	NA	NA	12.9	2.1	14.7	8.8	61.8	NA	NA	14.2	NA	NA	NA	NA	NA	NA	NA
32	0.249	75	20.2	301	67	3.71	29.3	NA	NA	NA	NA	NA	NA	NA	0.447	136	19.5	304	64	6.98	25	1	11.9	6	71.5	NA	NA	8.4	NA	NA	NA	NA	NA	NA	NA	6.9	29.3	12.4	52.5	NA	NA	23.6	NA	NA	NA	NA	NA	NA	NA
33	0.144	59	19.6	410	48	3.01	NA	0.313	103	17.5	329	53	5.9	39	0.421	150	22.1	356	62	6.79	20.8	2.5	22.6	7	63.2	NA	NA	11	6	29.4	11.2	54.8	NA	NA	20.5	2.4	17.3	7	50	NA	NA	13.9	NA	NA	NA	NA	NA	NA	983
34	0.333	97	21	291	72	4.63	26.5	NA	NA	NA	NA	NA	NA	NA	0.342	118	19.3	345	56	6.11	24.2	1.6	5.5	24.1	84.4	NA	NA	28.5	NA	NA	NA	NA	NA	NA	NA	2.7	11.4	15.4	65.9	NA	NA	23.3	NA	NA	NA	NA	NA	NA	NA
35	0.326	114	17.8	350	51	6.4	NA	0.294	92	18.4	313	59	4.99	47.4	0.42	140	20.7	333	62	6.77	24.3	1.6	22	4.7	63.3	NA	NA	7.4	3.7	19.8	12.3	65.8	NA	NA	18.7	0.9	6.9	9.5	75.7	NA	NA	12.5	NA	NA	NA	NA	NA	NA	835
36	0.38	119	20.7	313	66	5.76	25	0.343	107	17.8	312	57	6.02	23.8	0.436	149	21.1	342	62	7.06	15.6	0.9	4.4	16.9	81.4	NA	NA	20.8	1.2	4	27.1	88.4	NA	NA	30.6	NA	NA	11.2	34.9	0.4	1.2	32	NA	NA	NA	NA	NA	NA	830
37	0.263	79	19.5	300	65	4.05	26.1	0.287	92	20.2	321	63	4.56	22.6	0.403	142	21.4	352	61	6.64	20.3	0.2	2.3	9.5	90	NA	NA	10.6	0.6	5.5	9.4	82.3	NA	NA	11.4	NA	NA	4.9	23.9	0	0.2	20.7	NA	NA	NA	7.2	4.2	16.6	577
38	0.315	94	18.2	298	61	5.16	24.9	0.332	98	17.1	295	58	5.72	23.1	0.398	137	21.1	344	61	6.49	16.9	0.2	2.9	6.4	88.3	NA	NA	7.3	0.1	0.9	8.5	97.9	NA	NA	8.7	NA	NA	5.5	31.4	0.1	0.5	17.4	NA	NA	NA	NA	NA	NA	376
39	0.333	104	16.9	312	54	6.16	26.5	0.284	92	17.2	324	53	5.36	22.5	0.403	143	20.7	355	58	6.92	16.9	0.8	2.8	23.8	87	NA	NA	27.3	1	4.4	18	83.2	NA	NA	21.6	NA	NA	2.8	16.7	0	0.1	16.6	NA	NA	NA	NA	NA	NA	626
40	0.316	94	17.2	297	58	5.45	22.8	0.327	95	17.1	291	59	5.54	24.7	0.366	128	23.1	350	66	5.54	16	0.3	3.1	8.2	86.9	NA	NA	9.4	0.4	2.8	13.2	93.4	NA	NA	14.1	NA	NA	2.7	18.6	0	0.1	14.7	NA	NA	NA	NA	NA	NA	529
41	0.362	110	19.7	304	65	5.57	26.3	0.313	100	17.2	319	54	5.8	28.5	0.387	138	21.1	357	59	6.54	17.1	0.3	1.9	15.8	91.3	NA	NA	17.3	0.6	3.5	14.6	89.1	NA	NA	16.4	NA	NA	4.7	25.4	0.1	0.6	18.5	NA	NA	NA	NA	NA	NA	705
42	0.345	100	18.6	290	64	5.39	25	0.357	105	18.2	294	62	5.76	24.5	0.371	127	21.5	342	63	5.92	18.4	0.3	2.1	12	88.7	NA	NA	13.5	0.6	4	12.4	88.7	NA	NA	14	NA	NA	2.4	14.3	0	0.2	16.6	NA	NA	NA	NA	NA	NA	508
43	0.279	84	16.6	301	55	5.07	26.3	0.262	87	17.3	332	52	5.04	24.6	0.377	133	21.2	353	60	6.28	16.1	0.1	1.1	10.7	96.4	NA	NA	11.1	0.6	4.7	11.5	85.2	NA	NA	13.5	NA	NA	3.1	25.1	0	0.2	12.4	NA	NA	NA	NA	NA	NA	638
44	0.321	92	17.5	287	61	5.27	26.9	0.353	104	17.1	295	58	6.08	24.3	0.378	127	20.1	336	60	6.33	15.9	0.5	3.7	11.7	85.7	NA	NA	13.6	0.3	2.6	12.4	92.6	NA	NA	13.4	NA	NA	2.1	10.4	0	0.2	20.4	NA	NA	NA	NA	NA	NA	328
45	0.353	99	17.4	280	62	5.69	25.9	0.494	135	18	273	66	7.49	22.4	0.437	149	21.6	341	63	6.91	17.8	0.4	6.1	6.3	87.5	NA	NA	7.2	0.4	2.7	13.1	92.8	NA	NA	14.1	NA	NA	4.3	28.3	0.1	0.6	15.2	NA	NA	NA	NA	NA	NA	583
46	0.367	108	20	294	68	5.39	26.9	0.352	98	17.8	278	64	5.5	22	0.377	129	21.7	342	63	5.95	16.3	0.2	2.5	8.2	85.7	NA	NA	9.6	0.4	2.4	13.4	91.5	NA	NA	14.6	NA	NA	4.7	28	0.1	0.3	16.8	NA	NA	NA	NA	NA	NA	473
47	0.336	96	18	286	63	5.34	24.3	0.342	104	19.2	304	63	5.43	23.7	0.406	139	21.9	342	64	6.35	16.8	0.3	2.2	14.2	91.5	NA	NA	15.5	0.3	2.8	9.2	92.8	NA	NA	9.9	NA	NA	1.8	10.6	0	0.2	17.2	7.5	NA	16.5	NA	NA	NA	619
48	0.189	53	13.8	280	49	3.85	37.3	0.253	79	14.4	312	46	5.5	34.7	0.462	159	19.7	344	57.3	8.06	16.9	1	3.5	25	86.5	NA	NA	28.9	0.7	3.1	20.8	88.7	NA	NA	23.4	12.1	54.8	8.3	37	0.6	2.6	22.3	NA	NA	NA	NA	NA	NA	NA
49	0.221	80	17.4	362	48	4.6	33.6	0.074	37	18.6	500	37	1.99	NA	0.415	148	21.7	357	61	6.81	25.4	3.3	25.4	7.6	58.4	NA	NA	13	4.6	24.5	9.2	48.7	NA	NA	18.9	3	13.4	13.6	60.1	NA	NA	22.6	NA	NA	NA	NA	NA	NA	NA
50	NA	NA	NA	NA	NA	NA	NA	NA	NA	NA	NA	NA	NA	NA	NA	150	NA	NA	49.6	NA	25.3	NA	NA	NA	NA	NA	NA	NA	NA	NA	NA	NA	NA	NA	NA	1.3	10.1	8.3	63.6	NA	NA	13	NA	NA	NA	NA	NA	NA	NA
51	0.099	42	19	424	45	2.21	NA	0.07	29	17.1	414	41	1.7	NA	0.403	150	19	372	51	7.9	24	2.5	17.2	10.4	72	NA	NA	14.5	0.7	3.3	19.3	88	NA	NA	21.9	2	10.9	13	70.8	NA	NA	18.3	NA	NA	NA	NA	NA	NA	NA
52	NA	NA	NA	NA	NA	NA	NA	0.39	133	19.1	341	56	6.97	21.2	0.352	108	17.5	307	57	6.17	21.8	NA	NA	NA	NA	NA	NA	NA	6.4	24.7	15.7	60.2	NA	NA	26.1	1.1	7.2	12.3	83.2	NA	NA	14.8	NA	NA	NA	NA	NA	NA	458
53	0.163	60	18.4	368	50	3.26	39	0.273	95	19.8	348	57	4.79	43.7	0.419	145	20.7	346	60	6.99	26.3	1.6	21.6	4.3	57	NA	NA	7.6	1.6	8.4	14.3	74.7	NA	NA	19.2	1.1	6.8	13.2	80	NA	NA	16.5	NA	NA	NA	NA	NA	NA	803
54	0.399	128	22.5	321	70	5.7	25.4	0.328	114	21.2	348	61	5.37	21.8	0.341	107	18.8	314	60	5.69	23.5	1.7	7.3	19.5	82.7	NA	NA	23.6	3.5	29.5	6.8	56.3	NA	NA	12	1.4	9.6	10.2	72.6	NA	NA	14.1	NA	NA	NA	NA	NA	NA	441
55	0.344	116	24	337	71	4.84	29.9	NA	NA	NA	NA	NA	NA	NA	0.443	158	20.7	357	58	7.63	22.8	3.6	25.4	8.8	61.5	NA	NA	14.3	NA	NA	NA	NA	NA	NA	NA	1.5	12.8	8.1	69.4	NA	NA	11.6	NA	NA	NA	NA	NA	NA	NA
56	0.296	100	18.9	338	56	5.29	33.8	0.117	68	20.9	581	36	3.26	NA	NA	127	NA	NA	NA	NA	NA	1.3	17.6	5.2	67.9	NA	NA	7.6	2.5	19.3	8.9	68.3	NA	NA	13	1.8	14.4	9.1	72.3	NA	NA	12.6	NA	NA	NA	NA	NA	NA	NA
57	0.354	119	23.5	336	70	5.06	33	0.375	123	19	328	58	6.46	21.4	0.368	133	20.6	361	57	6.45	24.8	2.4	14.9	12.1	74.9	NA	NA	16.1	3	16.6	11.1	61.8	NA	NA	17.9	0.8	5.2	11.5	77.9	NA	NA	14.7	NA	NA	NA	NA	NA	NA	753
58	0.385	131	23.5	340	69	5.58	25.4	0.288	100	18.8	347	54	5.33	21.3	0.447	144	19	322	59	7.58	26.8	1.7	20.3	5.4	63.3	NA	NA	8.5	2.3	34.1	3.5	51.5	NA	NA	6.8	7.3	40.3	8.3	45.8	NA	NA	18.1	NA	NA	NA	NA	NA	NA	87
59	0.327	107	22.2	327	68	4.81	26.6	0.312	108	18.7	346	54	5.77	21.3	0.359	129	19.8	359	55	6.53	22.9	3.1	23.2	8.1	60.6	NA	NA	13.3	1.4	5	22.3	82.4	NA	NA	27.1	1.5	8.4	14.6	79.2	NA	NA	18.4	NA	NA	NA	NA	NA	NA	433
60	NA	NA	NA	NA	NA	NA	NA	NA	NA	NA	NA	NA	NA	NA	0.376	133	18.4	354	52	7.24	21.8	NA	NA	NA	NA	NA	NA	NA	NA	NA	NA	NA	NA	NA	NA	3	23.6	7	55.6	NA	NA	12.6	NA	NA	NA	NA	NA	NA	NA
61	0.372	113	21.9	304	72	5.16	26	0.276	100	20.3	362	56	4.92	23.8	0.446	151	20	339	59	7.55	16.6	0.9	9.3	6.7	70.7	NA	NA	9.5	4.6	30	9	59	NA	NA	15.3	NA	24.8	12.1	58.1	0.2	0.8	20.9	8	NA	17.2	NA	NA	NA	532
62	NA	NA	NA	NA	NA	NA	NA	NA	NA	NA	NA	NA	NA	NA	NA	138	NA	NA	57.9	NA	22.6	NA	NA	NA	NA	NA	NA	NA	NA	NA	NA	NA	NA	NA	NA	0.9	8.4	6	57.9	NA	NA	10.3	NA	NA	NA	NA	NA	NA	NA
63	0.206	70	20.8	340	61	3.37	27.8	0.272	108	20.7	397	52	5.23	34.4	0.365	130	20.6	356	58	6.3	16.7	0.6	8.4	4.5	67.8	NA	NA	6.6	10.2	41.8	11.7	47.9	NA	NA	24.4	NA	17.5	12.2	70.8	0.2	1	17.3	NA	NA	NA	NA	NA	NA	649
64	NA	NA	NA	NA	NA	NA	NA	NA	NA	NA	NA	NA	NA	NA	0.379	133	19.5	351	55.5	6.83	25	NA	NA	NA	NA	NA	NA	NA	NA	NA	NA	NA	NA	NA	NA	1.5	8.9	11.7	67.8	NA	NA	17.3	NA	NA	NA	NA	NA	NA	NA
65	0.365	116	23.2	318	73	5	27.7	0.329	119	22.1	362	61	5.39	24.2	0.345	119	20.4	345	59	5.83	16.9	0.9	8.9	7.7	72.5	NA	NA	10.6	5	34.3	8	55.1	NA	NA	14.5	NA	18.6	18.1	77.3	0.4	1.8	23.4	NA	NA	NA	NA	NA	NA	452
66	NA	NA	NA	NA	NA	NA	NA	NA	NA	NA	NA	NA	NA	NA	0.364	129	20.3	354	57.3	6.36	20.1	NA	NA	NA	NA	NA	NA	NA	NA	NA	NA	NA	NA	NA	NA	1.3	8.9	9.5	65.4	NA	NA	14.5	NA	NA	NA	NA	NA	NA	NA
67	0.312	100	18.9	321	59	5.28	25.5	0.304	114	19.9	375	53	5.73	22.1	0.335	115	18.1	343	53	6.37	17.9	0.5	5.5	7.8	80.7	NA	NA	9.7	9.3	41.5	10.3	46.1	NA	NA	22.3	NA	14.2	14.2	75.3	0.1	0.6	18.8	NA	NA	NA	NA	NA	NA	614
68	NA	NA	NA	NA	NA	NA	NA	NA	NA	NA	NA	NA	NA	NA	0.409	139	20.4	340	60	6.82	20.7	NA	NA	NA	NA	NA	NA	NA	NA	NA	NA	NA	NA	NA	NA	7.1	35.1	8	39.6	NA	NA	20.1	NA	NA	NA	NA	NA	NA	NA
69	0.284	91	22.1	320	69	4.11	29.2	0.223	94	18.5	422	44	5.07	NA	0.365	126	19.5	345	57	6.46	16.4	0.5	6.7	5.9	74.2	NA	NA	8	11.5	35.6	16.8	52.1	NA	NA	32.3	NA	37	10.5	53.7	0.3	1.4	19.5	NA	NA	NA	NA	NA	NA	NA
70	NA	NA	NA	NA	NA	NA	NA	NA	NA	NA	NA	NA	NA	NA	0.403	130	19.4	323	60	6.71	23	NA	NA	NA	NA	NA	NA	NA	NA	NA	NA	NA	NA	NA	NA	2.6	17.2	9	58.7	NA	NA	15.4	NA	NA	NA	NA	NA	NA	NA
71	0.323	103	20.1	319	63	5.13	26.7	0.225	90	20	400	50	4.49	37.2	0.331	108	17.7	326	54	6.09	18	2	21.3	5.2	55.5	NA	NA	9.4	8.9	40.6	9.3	42.4	NA	NA	21.9	NA	30.1	8.1	56.8	0.1	0.5	14.3	NA	NA	NA	NA	NA	NA	621
72	0.14	53	17.4	379	46	3.04	NA	0.147	60	20.8	408	51	2.88	NA	0.339	119	18.5	351	53	6.43	16.7	3.7	31.7	7.1	59.8	NA	NA	11.8	0.7	7.4	6.6	73	NA	NA	9.1	4.9	33	9.1	61	0.1	1	14.9	NA	NA	NA	NA	NA	NA	647
73	0.342	113	21.6	330	65.4	5.23	20.8	0.382	132	17.8	346	51.6	7.41	18.7	0.399	128	19.6	321	61	6.52	17.8	0.7	12	5.1	84.6	0.1	1.9	6	0.3	1.5	20	95.6	0.2	0.8	20.9	11.3	60	4.9	26	0.1	1	18.8	7	0.44	15.9	5.8	0.33	15.4	575
74	0.334	110	24.4	329	74.2	4.5	18.6	0.341	119	21.4	349	61.4	5.55	16.5	0.496	159	20.7	321	65	7.69	17.8	2.3	39	3.3	58	0.1	1.3	5.8	1.5	7	19.1	89.7	0.2	1	21.3	11.4	66	4.3	25	0.1	1	17.3	7.1	0.3	17.4	6.7	0.3	17.3	448
75	0.111	44	17.8	396	45	2.47	NA	0.092	43	18.6	467	40	2.31	NA	0.378	133	17.5	352	50	7.61	17.2	2.5	23.8	6.5	62.7	NA	NA	10.4	2.4	14.1	12.4	72.3	NA	NA	17.2	4.9	45	4.9	46	0.1	1	10.9	NA	NA	NA	NA	NA	NA	NA
76	0.372	122	19.5	328	59.5	6.25	21.4	0.334	118	17.3	353	48.8	6.84	22.3	0.417	133	18.9	319	59	7.03	17.3	1.1	15.3	5.9	82.4	0	0.2	7.1	0.4	2	18.1	95.3	0.2	1	19	15.5	63	7.9	32	0.3	1	24.5	10.8	0.16	14.2	7.3	0.43	14.8	594
77	0.382	103	18.4	270	68.1	5.61	NA	0.333	112	14.1	336	41.9	7.94	20.2	0.5	158	18.4	316	58	8.6	17.1	NA	NA	NA	62.7	NA	NA	10	0.9	4.2	20.8	92.5	0.2	1.1	22.4	10	63	3.5	22	0.2	1	15.9	NA	NA	NA	9.5	0.91	14.7	957
78	0.235	76	23	323	71	3.31	18.3	0.338	118	18	349	51.6	6.55	18.1	0.465	145	18.8	312	60	7.71	17.4	1	30.3	2.2	67.3	0	0.5	3.3	0.9	4	21	93.5	0.2	0.7	22.5	13.2	68	4.2	21	0.2	1	19.5	9.4	0.05	17.4	7.3	0.42	14.8	572
79	0.369	102	19.7	276	71.4	5.17	NA	0.312	110	16.6	353	47.2	6.61	19	0.371	120	17.6	323	54	6.82	18.3	NA	NA	NA	69.2	NA	NA	12.5	1.3	5	23.8	92.4	0.2	0.7	25.8	14.6	47	10.9	35	0.6	2	31.2	NA	NA	12.6	5.2	0.42	15.4	816
80	0.317	114	25.3	360	70.3	4.51	18.6	0.329	114	22.5	347	64.9	5.07	15.7	0.384	126	21.1	328	64	5.98	17.3	0.1	2.3	6.2	96.2	0.1	0.8	6.4	1.6	8.8	15.2	86.3	0.5	2.6	17.7	12.1	61	6.8	35	0.1	1	19.7	8	0.34	17.6	8.2	0.3	16.3	365
81	0.332	109	22.6	328	68.9	4.82	20.5	0.32	108	15.5	338	45.8	6.99	19.8	0.469	149	19.9	318	63	7.47	16.9	2	23.8	6.1	72.7	0.1	1	8.4	0.5	1.8	25.3	94.4	0.2	0.9	26.8	13	54	7.3	30	0.2	1	24.2	6.1	0.3	15	6.1	0.49	15.5	804
82	0.306	100	21.7	327	66.4	4.61	17.7	0.305	103	16.6	338	49.1	6.21	19.1	0.414	129	16.6	312	53	7.79	20	1.2	12.6	7.9	85.8	0.1	0.8	9.3	2.4	10.4	19.6	85.1	0.9	4.1	23	10.3	44	12.2	52	0.4	2	23.4	7.3	0.18	16.7	6.7	0.28	14.5	412
83	0.326	92	20.9	282	74	4.41	24.2	0.24	92	18.4	383	48	5	31.5	0.361	124	18.8	343	55	6.58	16.1	0.5	4.8	7.8	83	NA	NA	9.4	4.4	32.4	7.8	57.1	NA	NA	13.7	3.9	41	5.2	53	0.1	1	9.7	9.7	NA	17.6	NA	NA	NA	556
84	0.283	91	21.5	322	67	4.23	19	0.277	105	21.3	379	56	4.94	19.6	0.34	116	20.1	341	59	5.77	17.6	1.3	13.9	6.5	69.1	NA	NA	9.4	8.1	39.7	9.1	44.2	NA	NA	20.5	6.3	50	5.2	41	0.1	1	12.7	11.1	NA	21.5	NA	NA	NA	745
85	0.326	95	22.1	291	76	4.29	23.1	0.297	105	20.5	354	58	5.12	23.8	0.372	127	21	341	62	6.05	16	0.4	4.4	7.5	84.5	NA	NA	8.9	5.6	27.6	11.9	59.1	NA	NA	20.2	8.3	52	6.5	41	0.1	0	15.9	9.5	NA	17.2	NA	NA	NA	690
86	0.261	83	18.7	318	59	4.43	25.6	0.26	104	18.4	400	46	5.66	24.8	0.349	115	16.2	330	49	7.09	17.7	1.1	13.7	6	72.9	NA	NA	8.2	6.1	29.9	12	59	NA	NA	20.4	4.3	30	9.4	66	0.1	1	14.3	NA	NA	NA	NA	NA	NA	752
87	0.234	78	19.7	333	59	3.96	35.6	0.152	73	19.3	480	40	3.79	NA	0.338	117	19.9	346	58	5.88	16.2	0.8	8.7	7.2	80	NA	NA	9	4.6	27.8	9.9	59.1	NA	NA	16.7	5.8	57	2.7	26	0.1	1	10.3	NA	NA	NA	NA	NA	NA	1615
88	0.245	81	17.8	331	54	4.54	32.6	0.239	104	19.2	435	44	5.43	NA	0.35	120	18.1	343	53	6.62	17	0.4	6.8	4.6	77.3	NA	NA	6	8.8	33.1	14.4	54.1	NA	NA	26.7	8	44	8.8	48	0.1	1	18.3	NA	NA	NA	NA	NA	NA	856
89	0.231	75	20.8	325	64	3.61	25.2	0.215	87	20.7	405	51	4.21	37.8	0.313	107	20.7	342	61	5.17	16.2	0.9	15.9	4	67.6	NA	NA	5.9	3.9	32.8	6.5	55.5	NA	NA	11.8	6.6	41	9	55	0.1	1	16.2	NA	NA	NA	NA	NA	NA	659
90	0.222	72	17.8	324	55	4.04	33	0.305	129	19.9	423	47	6.49	36.5	0.388	131	17.8	338	53	7.38	16	0.3	4.8	5	82.6	NA	NA	6.1	10.4	36.7	14.1	49.9	NA	NA	28.3	7.8	46	7.8	47	0.2	1	16.8	NA	NA	NA	NA	NA	NA	NA
91	0.267	87	19.9	326	61	4.38	28.7	0.369	129	19.9	350	57	6.48	30.8	0.388	131	21.2	338	63	6.18	17.9	0.9	8.8	7.7	78.9	NA	NA	9.7	4	16.4	15.1	61.7	NA	NA	24.5	6.1	39	8.5	55	0.2	1	15.6	NA	NA	NA	NA	NA	NA	586
92	0.234	77	17.5	329	53	4.41	29.9	0.289	122	19.8	422	47	6.15	33.6	0.353	122	18.4	346	53	6.64	16.4	0.3	5.8	4.2	72.9	NA	NA	5.7	5.9	40.7	6.8	46.5	NA	NA	14.6	5.2	28	11.1	59	0.1	0	18.8	NA	NA	NA	NA	NA	NA	551
93	0.302	96	22.5	318	71	4.26	27.8	0.34	125	20.6	368	56	6.08	29	0.376	124	19	330	58	6.51	16.7	0.6	8.5	5.5	81.4	NA	NA	6.7	1.8	17.4	6.6	65.5	NA	NA	10.1	5.3	43	4.7	38	0.1	1	12.2	NA	NA	NA	NA	NA	NA	222
94	0.335	100	17.6	299	59	5.68	27.9	0.282	108	19.9	383	52	5.42	21.8	0.316	108	18.3	342	54	5.91	17.1	1	7.1	9.8	72.7	NA	NA	13.5	6	39.6	7.7	50.7	NA	NA	15.2	NA	25.2	12.4	67	0.2	1	18.3	NA	NA	NA	NA	NA	NA	342
95	0.335	92	20.3	275	74	4.53	29.9	0.255	100	18.5	392	47	5.42	26.4	0.391	131	17.7	335	53	7.42	17.5	0.4	6.8	4.8	78.2	NA	NA	6.1	5.6	47.3	4.9	41.2	NA	NA	11.8	3	20	11.5	75	0.2	1	15.3	9.2	NA	19.3	NA	NA	NA	607
96	0.364	102	19.9	280	71	5.12	26.2	0.262	100	20.2	382	53	4.95	25	0.319	109	17	342	50	6.41	16.5	0.4	4.6	6.9	75.1	NA	NA	9.2	5.9	35.6	9	54.3	NA	NA	16.5	NA	18.9	10	77	0.2	2	13.1	NA	NA	NA	NA	NA	NA	356
97	0.285	82	17.9	288	62	4.59	37	0.167	75	17.9	449	40	4.18	NA	0.365	124	18.7	340	55	6.63	16.1	0.6	6.5	6.4	73	NA	NA	8.8	4.5	32.6	7.1	51.8	NA	NA	13.8	3.6	25	9.7	67	0.1	1	14.4	NA	NA	NA	NA	NA	NA	1615
98	0.278	81	16.3	291	56	4.96	33.7	0.235	100	19.6	426	46	5.1	NA	0.379	130	17.8	343	52	7.32	16.1	0.3	2.4	9.4	88.8	NA	NA	10.6	5.1	26.1	11.9	61.3	NA	NA	19.4	NA	32.9	10.8	53	0.2	1	20.2	NA	NA	NA	NA	NA	NA	1615
99	0.323	111	24.1	344	70	4.61	24.7	0.326	115	21.2	353	60	5.43	20.8	0.414	144	20.7	348	60	6.94	17.2	1.2	15.1	4.9	62.9	NA	NA	7.8	4.5	37.2	6.2	51.1	NA	NA	12.1	3.2	37	4.4	50	0.2	2	8.7	7.9	NA	16.1	10.3	6.3	19.4	614
100	0.35	103	20.3	294	69	5.07	23.9	0.24	93	20.5	388	53	4.53	28.4	0.388	132	19.6	340	58	6.73	16.9	0.5	5.4	6.5	75.2	NA	NA	8.7	6.4	33.9	10.1	53.4	NA	NA	19	NA	43.4	8.9	53	0.1	0	16.9	NA	NA	NA	NA	NA	NA	497
101	0.332	101	20.7	304	68	4.88	23.2	NA	105	NA	NA	NA	NA	NA	0.359	122	20	340	59	6.1	15.9	1.8	16.8	6.9	65.2	NA	NA	10.6	5	33.5	8.4	56.7	NA	NA	14.9	7.6	52	5.9	41	0.1	1	14.5	NA	NA	NA	NA	NA	NA	NA
102	0.332	95	20	286	70	4.74	29.1	0.281	111	18.9	395	48	5.86	30.5	0.356	122	18.5	343	54	6.59	17.7	0.2	3.3	5.8	80	NA	NA	7.3	10.4	36.6	14	49.3	NA	NA	28.3	NA	36.4	12	60	0.2	1	20	NA	NA	NA	NA	NA	NA	533
103	0.228	75	21.1	329	64	3.56	27.7	0.259	88	18.7	340	55	4.71	25	0.331	115	19.3	347	56	5.96	18	0.8	9.2	7.2	78.4	NA	NA	9.2	8.4	43.5	8.1	42.4	NA	NA	19.2	8.1	45	7.5	41	0.2	1	18.3	NA	NA	NA	NA	NA	NA	819
104	0.257	83	19.1	323	59	4.35	38.5	0.245	101	18.6	412	45	5.44	31.1	0.382	133	18.6	348	54	7.14	17.1	1.9	19	6.6	65.5	NA	NA	10	5.8	27.6	12.6	59.9	NA	NA	21.1	7.3	58	4.1	32	0.1	0	12.7	NA	NA	NA	NA	NA	NA	1615
105	0.32	110	23.4	344	68	4.7	28.4	0.288	110	19.5	382	51	5.65	23.7	0.415	142	19.8	342	58	7.16	16.8	0.3	6.2	4.1	76.8	NA	NA	5.4	4.6	29.7	9.7	62.5	NA	NA	15.5	8.4	57	5	34	0.1	1	14.9	NA	NA	NA	NA	NA	NA	352
106	0.318	97	18.9	305	62	5.13	31.5	0.334	96	15.2	287	53	6.3	25.4	0.488	168	18.9	344	54.8	8.91	17.7	0.6	5.8	8	84.5	NA	NA	9.5	1.1	5.1	18	84.2	NA	NA	21.4	19.7	76.5	4.8	18.5	0.9	3.4	25.8	NA	NA	NA	NA	NA	NA	639
107	0.176	50	12	284	42	4.17	28.9	0.138	67	27.6	486	57	2.43	8.5	0.452	139	17.8	308	58	7.79	17.2	0.3	6	4.3	92	0.1	2	4.7	3.3	28	8.7	71	0.1	1	12.1	10.8	65	4.4	27	0.6	4	16.4	8.3	0.41	11.1	NA	NA	NA	1615
108	0.337	100	20.2	297	68	4.95	29.2	0.334	118	19.8	353	56	5.97	25.2	0.382	133	19.7	348	56.5	6.76	17.8	0.3	2.5	10.2	90.7	NA	NA	11.3	1.4	6.1	18.6	80	NA	NA	23.3	13.6	71.7	3.6	19.2	0.1	0.3	18.9	NA	NA	NA	NA	NA	NA	707
109	0.22	59	11.1	268	41	5.33	30.7	0.384	120	16.6	313	53	7.25	23.4	0.533	169	17.8	317	56	9.47	16.6	1	6	15.3	93	0.2	1	16.5	1.8	11	14.7	88	0.1	1	16.6	16.1	80	3.7	18	0.3	1	20.2	7.6	0.38	10	9.8	0.79	14.3	808
110	0.327	100	20.2	306	66	4.96	24.9	0.325	116	21.4	357	60	5.41	22.8	0.41	140	22	341	64.4	6.37	15.6	0.6	4.2	11.7	86.6	NA	NA	13.5	2.6	12.5	14.2	67.8	NA	NA	20.9	10.1	69.7	2.6	17.9	0.1	0.6	14.5	NA	NA	NA	NA	NA	NA	608
111	0.242	74	13.8	306	45	5.38	22.7	0.387	114	16.1	295	55	7.09	27	0.442	136	18.1	308	59	7.51	17.9	0.3	2	12.5	97	0.1	0	13	5.8	33	11.4	64	0.2	1	17.8	11.4	51	9.7	43	0.4	2	22.3	8.5	0.73	13.6	7.7	0.61	14.8	794
112	0.333	97	20.1	291	69	4.83	25.2	0.313	118	19.6	377	52	6.01	29.6	0.406	139	19.4	342	56.7	7.16	16	0.7	4.8	12.3	86.3	NA	NA	14.2	2.9	12.6	16.1	69.3	NA	NA	23.2	16	65.6	7.1	29.2	0.1	0.5	24.3	NA	NA	NA	NA	NA	NA	722
113	0.205	57	14.6	278	53	3.9	27.4	0.348	104	15.5	299	52	6.72	27.9	0.522	162	17.2	310	55	9.42	17	0.3	6	4	93	0	1	4.3	0.3	2	17.8	97	0.2	1	18.3	9.7	63	4.5	30	0.2	2	15.2	8.2	0.06	11	9.6	0.77	14.3	805
114	0.36	106	17.3	294	59	6.11	26.5	0.299	106	19.9	355	56	5.34	24.4	0.374	125	19.1	334	57.1	6.55	15.6	0.5	4.2	10.8	84	NA	NA	12.8	3.6	12.2	20.2	68.1	NA	NA	29.6	16.3	77.5	4	18.9	0.1	0.7	21	NA	NA	NA	NA	NA	NA	747
115	0.203	59	10.4	291	36	5.67	31.1	0.291	97	17.8	333	53	5.46	25.7	0.491	152	15.8	310	51	9.6	17.1	0.6	6	9.2	91	0.2	2	10	0.5	4	10.2	94	0.2	2	10.9	11.4	61	5.8	31	0.8	4	18.7	7.6	0.71	10	11.6	1.38	13.5	1190
116	0.197	60	12.4	305	41	4.83	30.7	0.254	82	11.8	325	36	6.99	38.5	0.46	146	17.2	317	54	8.5	16.4	0.9	13	5.9	87	0	0	6.8	NA	NA	7.68	70	0.4	4	11.1	9.3	68	2.8	21	0.6	5	13.6	8.4	0.04	9.4	11.6	1.119	NA	960
117	0.25	72	11.6	288	40	6.22	32.8	0.36	110	14.8	306	48	7.44	28.5	0.447	140	16.9	313	54	8.26	16.3	1.1	8	12.6	90	0.2	2	13.9	1.3	10	10.6	86	0.4	4	12.3	10	59	4.7	28	1.3	8	16.9	7	0.55	10	10.1	1.33	14.4	1315
118	0.309	107	20.4	346	59	5.24	27.9	0.168	79	18.4	470	39	4.3	NA	0.45	150	20.7	333	62	7.25	23.7	1.9	21.2	5.9	64.4	NA	NA	9.1	3.4	19.3	12	68.3	NA	NA	17.5	7.9	46.9	6.5	38.4	NA	NA	16.8	NA	NA	NA	NA	NA	NA	NA
119	0.352	118	19.8	335	59	5.97	25.8	0.327	108	17.2	330	52	6.29	29.5	0.469	165	22.1	352	62.8	7.47	16.6	0.3	1.9	14.2	91.9	NA	NA	15.5	0.6	2.2	22.9	90.8	NA	NA	25.2	8.7	69.7	2.9	23	0.1	0.8	12.5	NA	NA	NA	NA	NA	NA	921
120	0.33	114	22.1	345	64	5.15	29.9	0.348	115	18.5	330	56	6.21	43.1	0.401	139	20.1	347	58	6.91	26.3	2.7	28.5	5	52.8	NA	NA	9.5	4	21.8	10.9	59.4	NA	NA	18.4	2.1	11	15.7	80.3	NA	NA	19.5	NA	NA	NA	NA	NA	NA	611
121	0.372	90	16.2	242	67	5.55	27.4	0.284	85	15.3	299	51	5.56	24.9	0.431	150	19.9	348	57.1	7.55	18.3	8.3	18.6	32	71.6	NA	NA	44.7	0.2	1.8	12.4	93.7	NA	NA	13.2	6.2	50	5.4	42.8	0.3	2.1	12.5	NA	NA	NA	NA	NA	NA	609
122	0.373	124	20	332	60	6.21	23.3	0.315	114	17.4	362	48	6.56	23.6	0.347	135	18.3	389	47	7.38	23	3.7	31.8	5.2	44.3	NA	NA	11.7	1	4	22.9	87.9	NA	NA	26.1	1.5	5.1	25.7	86.1	NA	NA	29.8	NA	NA	NA	NA	NA	NA	800
123	0.35	116	19.9	331	60	5.83	28.6	0.238	92	16.6	387	43	5.54	26.6	NA	138	NA	NA	NA	NA	NA	3.8	26	8.5	57.5	NA	NA	14.7	5.1	23.9	13.4	62.5	NA	NA	21.5	3.5	23.2	9.1	59.7	NA	NA	15.3	NA	NA	NA	NA	NA	NA	786
124	0.353	117	23.5	331	71	4.97	26.2	0.141	105	19.5	355	55	5.56	21.6	0.443	156	20.8	352	59	7.5	23.9	0.9	14.7	4.4	72.8	NA	NA	6	0.5	22.8	1.4	58.2	NA	NA	2.4	1.1	8.4	9.2	73	NA	NA	12.6	6.8	NA	20.2	NA	NA	NA	58
125	0.235	85	17	362	47	5	33.6	0.229	96	18.5	419	44	5.2	35.1	0.384	136	20.5	354	58	6.62	21.7	2.4	17.6	9.5	70.7	NA	NA	13.5	3.5	17	13.7	67.2	NA	NA	20.4	2.6	15.4	10.9	65.3	NA	NA	16.7	NA	NA	NA	NA	NA	NA	NA
126	0.28	85	19.1	304	63	4.44	30.5	NA	NA	NA	NA	NA	NA	NA	0.393	129	20	328	61	6.44	20.9	1.1	6	15	83.3	NA	NA	18	NA	NA	NA	NA	NA	NA	NA	6.9	31.6	9.8	44.9	NA	NA	21.9	NA	NA	NA	NA	NA	NA	NA
127	0.31	106	20.8	342	61	5.09	25.6	0.261	99	17.1	379	45	5.8	30.6	0.328	123	18.8	375	50	6.55	21	3.3	33.7	4.2	42.1	NA	NA	9.9	3.2	13.8	12.7	54.6	NA	NA	23.3	1.6	7.2	17.8	80.5	NA	NA	22.1	NA	NA	NA	NA	NA	NA	NA
128	0.29	90	18.3	310	59	4.92	25.8	0.246	83	18.6	337	55	4.47	28.5	0.398	136	20.4	342	60	6.67	18.5	0.5	2.3	18.3	91.7	NA	NA	20	0.9	5.2	14.8	82	NA	NA	18.1	NA	NA	3.6	25.3	0.1	0.4	14.1	NA	NA	NA	NA	NA	NA	584
129	0.388	125	25.2	322	78	4.97	29	0.201	112	18.9	358	53	5.8	21.1	0.34	123	20.3	362	56	6.07	23.3	1.8	15.5	8.1	71.1	NA	NA	11.4	0.9	14.1	4.4	69.4	NA	NA	6.3	2.4	12.1	12.5	63.5	NA	NA	19.7	8.3	NA	17.8	NA	NA	NA	114
130	0.318	105	19.7	330	59.7	5.33	19	0.292	98	17.5	336	52	5.61	16.2	0.392	126	17.2	321	54	7.33	16.8	1.3	23.6	4.3	75.1	0	0.6	5.6	6.1	40.1	8.4	55.6	0.5	3.4	15.1	7.4	58	5.1	40	0.2	1	12.8	6.4	0.33	16.4	5.9	0.28	14.2	476
131	0.304	100	19.3	329	58.7	5.18	21.5	0.107	83	45.4	NA	58.5	1.83	9.1	0.439	143	20.2	326	62	7.07	17.5	1.2	10.5	9.8	88.4	0.1	0.9	11.1	NA	16.3	NA	76.2	NA	0.1	22.9	10.5	54	7.1	37	0.1	1	19.5	6.1	0.37	15	NA	NA	15.2	NA
132	0.286	93	22.1	325	68.1	4.2	20.4	0.322	102	14.9	317	47	6.85	20.2	0.467	152	19.2	325	59	7.9	17.6	0.8	10.8	6.8	88.7	0	0.1	7.6	2.7	14	15.9	82.1	0.6	3.2	19.3	8.9	54	7.2	44	0.1	1	16.4	5.9	0.31	16.3	7.1	0.42	15.2	589
133	0.266	84	17.5	316	55.3	4.81	20.9	0.285	96	14.8	337	43.8	6.5	26.7	0.475	152	18.2	320	57	8.34	18.1	1.2	14.7	6.8	83.9	0	0.4	8.1	3.2	19	12.8	75.1	0.8	4.5	17	13.6	37	20.6	55	0.8	2	37.1	5.3	0.31	14.6	10.1	0.82	14.4	815
134	0.269	86	18.6	320	58.1	4.63	18.4	0.189	61	15.5	323	48.1	3.93	22	0.394	130	18.6	330	56	6.99	17.5	1.9	26.6	5.2	73.1	0	0.1	7.1	0.7	12.3	5	85.8	0.1	1.3	5.8	7.2	48	7.1	47	0.3	2	15	4.9	0.24	14.4	8.9	0.17	15.2	195
135	0.324	111	18.5	343	54.1	5.99	23.9	0.281	98	15.6	349	44.8	6.27	24.3	0.417	133	16	319	50	8.29	18.8	0.7	4.2	15.1	95	0.1	0.5	15.9	5.6	35.7	9.4	60.8	0.3	1.7	15.6	10.1	53	7.7	40	0.4	2	19.1	6.7	0.41	15.2	11.6	0.99	13.3	850
136	0.284	93	20.8	327	63.5	4.47	22.6	0.292	97	16.8	332	50.6	5.77	20.1	0.444	144	19	324	59	7.58	16.6	0.4	4.9	7.8	93.7	0.1	1	8.3	1	3.7	24.5	93.2	0.7	2.5	26.4	7.6	40	9.9	53	0.2	1	18.9	6.1	0.37	16.3	6.4	0.38	15.1	589
137	0.321	111	22.4	346	64.7	4.96	24.6	0.33	115	17.4	348	49.9	6.61	19.5	0.445	143	17	321	53	8.4	17.4	1.6	11.4	12.3	87.1	0.1	0.6	14.1	7.2	43.1	8.7	52.1	0.3	1.9	16.7	8.3	62	4.5	34	0.4	3	13.4	7.1	0.33	16	7.3	0.27	14.8	372
138	0.289	96	22.4	332	67.5	4.28	20.4	0.274	93	18.5	339	54.6	5.02	18.2	0.493	159	19.5	323	60	8.16	16.6	0.5	5.1	8.8	93.1	0.1	1.2	9.5	3.1	13.2	18.7	79.4	0.8	3.5	23.5	8.2	55	6.4	43	0.3	2	15	6.8	0.33	15.9	8	0.21	14.4	261
139	0.31	106	21.7	342	63.4	4.89	23.3	0.338	114	19	337	56.4	5.99	21.7	0.458	149	19.1	325	59	7.79	15.3	1.4	11.6	10.4	86.7	0.1	1	12	7.6	26	19.3	65.3	1.9	6.5	29.4	11.4	64	5.9	33	0.2	1	17.9	5.3	0.36	16.9	5.5	0.38	14.6	694
140	0.282	90	21.8	319	68.3	4.13	22	0.32	107	19.8	334	59.1	5.41	18.5	0.468	150	17.3	321	54	8.68	17	0.6	11.6	4.7	86	0	0.2	5.4	2.8	27.5	7	68.6	0.2	2.1	10.2	12	64	6.4	34	0.2	1	18.8	5.8	0.35	16.9	6.8	0.27	17.3	404
141	0.343	115	19.5	335	58.2	5.89	20.3	0.132	90	39.8	NA	58.4	2.26	8.6	0.473	153	20.8	323	64	7.34	17.5	1	12.2	7	86.9	0	0.6	8	NA	2.1	NA	97.3	NA	0.3	15.7	6.9	39	10.3	58	0.3	2	17.9	9.2	0.11	15.9	NA	NA	12.4	NA
142	0.328	106	20.4	323	63	5.2	25.4	0.264	103	20.7	390	53	4.98	25.9	0.345	121	20.3	351	58	5.95	15.9	1.2	11.6	7.6	72.5	NA	NA	10.5	4.1	28	8.9	60.7	NA	NA	14.6	5.4	31	10.2	59	0.1	1	17.3	NA	NA	NA	NA	NA	NA	525
143	0.286	89	21.2	311	68	4.2	24.6	0.246	96	20.7	390	53	4.64	37.7	0.376	127	19.7	338	58	6.44	18.7	0.7	5.6	9.9	76.5	NA	NA	13	6.2	41.3	7.1	47.7	NA	NA	14.9	5	48	4.9	48	0.1	1	10.4	NA	NA	NA	NA	NA	NA	624
144	0.256	85	18.9	332	57	4.49	30.5	0.269	106	19.7	394	50	5.38	32.7	0.394	134	18.7	340	55	7.15	17.9	1.5	14.9	7.1	69.4	NA	NA	10.3	5.7	38.3	8.1	54.8	NA	NA	14.8	4.7	32	9.2	61	0.1	1	14.9	NA	NA	NA	NA	NA	NA	436
145	0.245	87	19.2	355	54	4.54	30.2	0.294	101	16.5	344	48	6.13	33.8	0.398	135	18	339	53	7.5	15.9	0.9	10.9	6.1	75.5	NA	NA	8.1	1.7	10	12.7	73.5	NA	NA	17.3	3.7	22	12.4	75	0.2	1	16.6	NA	NA	NA	NA	NA	NA	820
146	0.307	103	23.8	336	71	4.33	30.5	NA	NA	NA	NA	NA	NA	NA	0.4	143	21.8	358	61	6.57	15.8	0.5	6.8	5.6	75	NA	NA	7.4	NA	NA	NA	NA	NA	NA	NA	5.5	38	7.8	54	0	0	14.4	NA	NA	NA	NA	NA	NA	NA
147	0.277	89	18.7	321	58	4.77	30.8	0.147	77	19.9	524	38	3.87	NA	0.348	117	16.3	336	49	7.16	17.3	1.1	11.9	6.6	73.6	NA	NA	8.9	4.9	25.6	11.9	62.7	NA	NA	19	7.2	44	9	54	0.2	1	16.6	NA	NA	NA	NA	NA	NA	1615
148	0.146	52	17.5	356	49	2.97	NA	0.309	114	19.6	369	53	5.83	39.2	0.347	123	17.5	354	49	7.04	17.8	1.8	23.5	4.9	63.4	NA	NA	7.8	2.1	12.8	11.7	71.9	NA	NA	16.3	5.2	31	10.7	63	0.1	1	16.9	NA	NA	NA	NA	NA	NA	NA
149	0.324	114	21.1	352	60	5.4	24.9	0.334	113	18.6	338	55	6.07	28.9	0.374	132	18.4	353	52	7.17	16.2	1.4	11.4	8.9	72.7	NA	NA	12.3	2.4	12.1	14.2	71.6	NA	NA	19.8	9.9	45	11	50	0.2	1	22.1	NA	NA	NA	NA	NA	NA	644
150	0.166	62	16.8	373	45	3.68	34.7	0.25	96	20	384	52	4.8	39	0.386	137	17.3	355	49	7.94	18.1	0.9	12.4	5.6	79.3	NA	NA	7	1.7	14.5	7.8	68.2	NA	NA	11.5	3	27	7	65	0.2	1	10.9	NA	NA	NA	NA	NA	NA	NA
151	0.283	97	22.9	343	67	4.23	31.9	NA	NA	NA	NA	NA	NA	NA	0.353	125	18	354	51	6.94	17.7	1.7	18.5	5.7	61	NA	NA	9.3	NA	NA	NA	NA	NA	NA	NA	4.7	31	10	65	0.1	1	15.4	NA	NA	NA	NA	NA	NA	NA
152	0.237	83	23.5	350	67	3.53	33.3	NA	NA	NA	NA	NA	NA	NA	0.386	133	18.7	345	54	7.12	17.4	0.6	6.1	7.5	74	NA	NA	10.2	NA	NA	NA	NA	NA	NA	NA	5.3	26	10.7	54	0.1	1	19.9	NA	NA	NA	NA	NA	NA	NA
153	0.313	104	22.1	332	66.5	4.71	19.4	0.322	115	20	357	56.1	5.74	16.3	0.525	167	19.8	318	62	8.43	16	1.7	25.5	4.9	72.2	0.1	1.1	6.8	1.2	7.2	15.1	90.4	0.3	1.6	16.7	9.7	53	7.3	40	0.3	2	18.5	7.5	0.07	15.8	7.6	0.22	14.2	286
154	0.317	111	23	350	65.8	4.82	19	0.354	123	18.7	347	53.9	6.57	16.8	0.448	143	18.4	319	58	7.78	17.2	0.5	4.9	8.9	92.9	0.1	1.4	9.6	1	4.2	21.9	93.7	0.2	0.7	23.4	10.9	53	9.1	44	0.1	1	20.7	7.4	0.45	15.5	6.8	0.39	14.5	579
155	0.349	120	25.8	344	75.1	4.65	18.3	0.348	123	21.3	353	60.3	5.77	15.6	0.439	143	19.5	326	60	7.33	19.1	0.8	14.2	4.8	80.4	0	0.3	5.9	0.7	3.8	17.6	92.4	0.2	1	19	8.9	47	7.2	38	0.2	1	18.9	10.1	0.09	17.2	7.1	0.31	16.7	439
156	0.318	109	20.8	343	60.7	5.24	17.5	0.395	137	18.2	347	52.4	7.54	18.2	0.527	171	19.7	324	61	8.7	17.3	0.8	10.6	6.4	88	0.1	0.7	7.4	0.8	3.1	24	94.6	0.1	0.4	25.4	7.2	38	10.8	57	0.2	1	19.1	6.2	0.42	16.4	5.6	0.34	14.6	610
157	0.337	116	22.8	344	66.2	5.09	21	0.371	128	18.9	345	54.9	6.76	15.6	0.409	132	18.2	323	56	7.26	19.8	0.3	4	6.9	93.2	0.2	2.3	7.4	2.6	10.5	20.9	86	0.6	2.3	24.4	6.8	63	3.4	32	0.1	1	10.7	6.5	0.3	15.9	7.3	0.43	15.4	590
158	0.287	95	21.8	331	66	4.35	19.9	0.298	99	16.4	332	49.4	6.03	21	0.476	151	17	317	54	8.88	22.2	1	11.6	7.4	86.6	0.1	1.2	8.6	8.3	50.9	7.6	46.7	0.2	1.4	16.3	7.8	41	10.3	55	0.2	1	18.8	7.1	0.08	14.6	8	0.47	14.3	593
159	0.305	104	24	341	70.4	4.33	22.6	0.353	121	20	343	58.3	6.05	17.4	0.467	150	19.4	321	60	7.75	17.8	0.7	8.3	7.2	87.4	0.3	3.3	8.3	1.7	9.9	15	84.9	0.7	3.9	17.6	8.3	57	5.2	35	0.2	1	14.6	7.9	0.42	16.3	7.4	0.28	14.8	381
160	0.318	101	22	318	69.3	4.59	19.7	0.313	104	19.1	332	57.4	5.45	16	0.404	125	17.5	309	57	7.14	17.3	2.6	26.2	7.2	72.8	0	0.3	9.9	3.5	21.4	12	73.9	0.5	3.3	16.2	8.1	46	8.5	48	0.3	2	17.8	6.2	0.26	17.8	7.7	0.27	15.5	345
161	0.256	85	17.2	332	51.9	4.93	23.9	0.107	88	48.6	NA	59.1	1.81	2.3	0.409	132	18.5	323	57	7.13	17.4	0.8	5.3	14.8	93.5	0.1	0.7	15.8	1.5	6.9	20.2	92.1	0.2	0.7	22	8	36	13.6	61	0.4	2	22.4	8.8	0.62	13.9	NA	NA	15.2	NA
162	0.327	106	23.5	324	72.3	4.52	19.8	0.29	99	19.3	341	56.6	5.12	19.6	0.438	138	19.1	315	61	7.24	18.3	1.4	17.2	6.6	81.1	0	0.5	8.1	2	14.7	11.6	83	0.2	1.4	13.9	5.7	25	16.5	72	0.2	1	22.9	6.2	0.26	16.4	9.2	0.27	14.2	291
163	0.334	115	26.3	344	76.4	4.37	16.5	0.328	113	22.9	345	66.5	4.93	14.9	0.396	125	20	316	63	6.26	19.2	1	13.6	6.6	84.3	0.1	1.7	7.7	1.5	13.9	9	85	0.1	1	10.6	12.1	72	4.7	27	0.1	0	17	6.8	0.38	17.3	7	0.41	17.3	580
164	0.304	97	19.5	319	61.2	4.97	18.7	0.281	92	15.5	327	47.4	5.93	28.9	0.396	125	18.6	316	59	6.71	15.7	0.9	14.5	5.6	84.9	0	0.3	6.5	2.7	20.8	9.7	75.6	0.3	2.3	12.9	12.7	69	5.4	29	0.3	1	18.6	5	0.26	15.9	9.8	0.59	14.9	600
165	NA	NA	NA	NA	NA	NA	NA	NA	NA	NA	NA	NA	NA	NA	0.296	102	16.6	345	48	6.16	24.8	NA	NA	NA	NA	NA	NA	NA	NA	NA	NA	NA	NA	NA	NA	9.3	25.2	15.9	43.3	NA	NA	36.8	NA	NA	NA	NA	NA	NA	NA
166	NA	NA	NA	NA	NA	NA	NA	NA	NA	NA	NA	NA	NA	NA	0.435	153	20.4	352	58	7.5	19.8	NA	NA	NA	NA	NA	NA	NA	NA	NA	NA	NA	NA	NA	NA	4.3	36.6	6.3	53.8	NA	NA	11.8	NA	NA	NA	NA	NA	NA	NA
167	NA	NA	NA	NA	NA	NA	NA	NA	NA	NA	NA	NA	NA	NA	0.229	118	19.1	341	56	6.69	21.1	NA	NA	NA	NA	NA	NA	NA	NA	NA	NA	NA	NA	NA	NA	4.2	62.1	2.2	32.3	NA	NA	6.7	NA	NA	NA	NA	NA	NA	NA
168	NA	NA	NA	NA	NA	NA	NA	NA	NA	NA	NA	NA	NA	NA	0.405	138	19.7	341	58	6.99	20.3	NA	NA	NA	NA	NA	NA	NA	NA	NA	NA	NA	NA	NA	NA	9.1	42.7	9.4	43.8	NA	NA	21.4	NA	NA	NA	NA	NA	NA	NA
169	NA	NA	NA	NA	NA	NA	NA	NA	NA	NA	NA	NA	NA	NA	0.447	144	19.6	322	61	7.33	22.8	NA	NA	NA	NA	NA	NA	NA	NA	NA	NA	NA	NA	NA	NA	3.9	33.6	6.1	52.3	NA	NA	11.7	NA	NA	NA	NA	NA	NA	NA
170	NA	NA	NA	NA	NA	NA	NA	NA	NA	NA	NA	NA	NA	NA	0.397	143	19.5	360	54	7.35	22.3	NA	NA	NA	NA	NA	NA	NA	NA	NA	NA	NA	NA	NA	NA	4.8	36.9	6.6	51.2	NA	NA	12.9	NA	NA	NA	NA	NA	NA	NA
171	NA	NA	NA	NA	NA	NA	NA	NA	NA	NA	NA	NA	NA	NA	0.413	138	19.7	334	59	7	20.7	NA	NA	NA	NA	NA	NA	NA	NA	NA	NA	NA	NA	NA	NA	5.3	42.4	5.5	44	NA	NA	12.4	NA	NA	NA	NA	NA	NA	NA
172	NA	NA	NA	NA	NA	NA	NA	NA	NA	NA	NA	NA	NA	NA	0.442	153	19.7	346	57	7.76	20.1	NA	NA	NA	NA	NA	NA	NA	NA	NA	NA	NA	NA	NA	NA	3.8	27.4	7.9	57.7	NA	NA	13.7	NA	NA	NA	NA	NA	NA	NA
173	NA	NA	NA	NA	NA	NA	NA	NA	NA	NA	NA	NA	NA	NA	0.418	145	20.8	347	60	6.97	23.2	NA	NA	NA	NA	NA	NA	NA	NA	NA	NA	NA	NA	NA	NA	5.9	44.7	5.8	44	NA	NA	13.1	NA	NA	NA	NA	NA	NA	NA
174	NA	NA	NA	NA	NA	NA	NA	NA	NA	NA	NA	NA	NA	NA	0.424	148	17.5	349	50	8.47	25.6	NA	NA	NA	NA	NA	NA	NA	NA	NA	NA	NA	NA	NA	NA	8.3	47.1	7	39.5	NA	NA	17.7	NA	NA	NA	NA	NA	NA	NA
175	NA	NA	NA	NA	NA	NA	NA	NA	NA	NA	NA	NA	NA	NA	0.428	145	19.3	339	57	7.5	20.8	NA	NA	NA	NA	NA	NA	NA	NA	NA	NA	NA	NA	NA	NA	6	43.5	6.5	47	NA	NA	13.9	NA	NA	NA	NA	NA	NA	NA
176	NA	NA	NA	NA	NA	NA	NA	NA	NA	NA	NA	NA	NA	NA	0.445	145	18.6	326	57	7.8	20.1	NA	NA	NA	NA	NA	NA	NA	NA	NA	NA	NA	NA	NA	NA	6.5	38.1	7.6	44.6	NA	NA	17	NA	NA	NA	NA	NA	NA	NA
177	0.358	117	21.5	327	65.7	5.45	20.1	0.288	96	14.3	333	42.9	6.71	21.6	0.469	149	19.9	318	63	7.47	16.8	8.8	52.2	7.9	46.4	0.1	0.5	17	2.9	10.4	23.4	84.3	0.8	2.7	27.8	8.1	62	3.5	27	0.3	2	13	7	0.55	16.7	7.9	0.69	15.5	868
178	0.257	88	21.2	342	61.9	4.15	19.2	0.308	108	16	351	45.6	6.76	23.5	0.424	140	20.4	330	62	6.87	17.5	1	24.1	3	75.7	0	0	4	1.5	9.7	13.8	89.5	0	0.3	15.4	9.5	54	7.1	41	0.2	1	17.6	8.5	0.04	15.5	12.3	0.31	13.4	254
179	0.326	110	19.1	337	56.6	5.76	21.7	0.403	137	15.1	340	44.5	9.06	21.6	0.467	153	18.3	328	56	8.35	17.8	2	18.6	8.5	80.3	0.1	0.8	10.6	7.5	20	29.4	78.7	0.3	0.8	37.4	7.5	43	9.2	52	0.1	1	17.6	8.3	0.47	16.4	9.6	0.9	14.3	933
180	0.375	129	24.2	344	70.4	5.33	17.1	0.334	118	20.4	353	57.8	5.78	16.6	0.453	147	20.3	325	63	7.25	17.1	1.2	12	8.6	85.6	0.1	0.5	10.1	1.1	5.8	18.1	93.1	0.2	0.8	19.5	7	46	7.5	50	0.2	1	15.2	8.6	0.24	17.7	6.2	0.25	16.4	398
181	0.175	56	15.5	320	49	3.61	26.1	0.346	107	16.9	309	55	6.35	23.4	0.511	151	18.1	295	61	8.36	NA	0.7	4	15.9	95	0.2	1	16.8	0.9	8	10.7	91	0.1	1	11.8	NA	NA	7.44	52	NA	NA	14.3	7.4	0.63	14.8	9.5	0.32	11.2	334
182	0.4	124	18.9	310	61	6.55	23.9	0.224	98	24.1	438	55	4.07	22.4	0.435	152	20.6	349	59	7.37	16.3	0.3	2	15.6	92.5	NA	NA	16.9	0.8	4.5	14.7	79.7	NA	NA	18.5	16.3	80.9	3.2	15.6	0.1	0.5	20.2	NA	NA	NA	NA	NA	NA	331
183	0.435	105	19.1	241	79	5.5	21.3	0.291	94	17.5	323	54	5.38	24.2	0.396	137	19.8	346	57.3	6.91	18.3	0.2	1.5	10.9	94.6	NA	NA	11.5	0.6	4.4	10.8	80.3	NA	NA	13.5	11.2	74.8	3.1	21.2	0	0.3	14.8	10.9	NA	17.1	NA	NA	NA	705
184	0.337	105	18.1	312	58	5.81	27	0.309	NA	NA	NA	50	6.17	26.6	0.405	140	19.1	346	55.3	7.32	17.6	0.1	1	11.5	95.9	NA	NA	12	1.3	6.1	16.3	75.6	NA	NA	21.5	11.4	66.2	4.4	25.8	0.1	0.4	17.2	NA	NA	NA	NA	NA	NA	655
185	0.502	120	22	239	92	5.46	23.4	0.341	105	18.5	308	60	5.69	21	0.37	126	22.1	341	65	5.69	16	0.9	6.4	11.9	85.8	NA	NA	13.9	1.2	8.5	9.6	70.4	NA	NA	13.7	12.5	76.3	2.5	15.3	0	0.3	16.3	11.6	NA	17.5	NA	NA	NA	375
186	0.359	106	20.1	295	68	5.28	28.7	0.364	118	17.9	324	55	6.61	26.4	0.46	159	19.3	346	56	8.22	17.2	0.4	2.6	13.5	92.5	NA	NA	14.6	1	4.3	19.5	82.5	NA	NA	23.6	11.6	65.8	4.4	25	0.2	1	17.6	NA	NA	NA	NA	NA	NA	448
187	0.51	117	20.2	229	88	5.8	20.4	0.363	102	17.1	281	61	5.95	22.5	0.376	128	19.1	340	56.1	6.7	16	0.2	1.4	12.5	94.2	NA	NA	13.3	1.2	5.3	19.1	82.5	NA	NA	23.2	12.9	56.3	8.1	35.1	0.2	0.7	23	10.5	NA	16.9	NA	NA	NA	600
188	0.419	97	19.7	232	85	4.93	26	0.371	100	16.7	270	62	5.98	25.1	0.417	142	20.2	341	59.4	7.02	17.3	0.3	2.7	10	94.5	NA	NA	10.6	1.4	5.7	19.4	81.7	NA	NA	23.7	8.1	72.5	2.1	19.2	0	0.4	11.1	9.7	NA	17	NA	NA	NA	455
189	0.21	68	16.8	324	52	4.04	38.5	0.377	92	13.7	244	56	6.73	37.2	0.451	154	21.8	341	63.7	7.08	16.2	0.3	2.7	9.1	90.7	NA	NA	10	0.9	4.3	18.7	88.3	NA	NA	21.2	9.1	61.9	5.1	34.7	0.1	1	14.7	NA	NA	NA	NA	NA	NA	846
190	0.344	101	20	294	68	5.06	26.4	0.363	118	18.2	325	56	6.49	20.1	0.436	151	20.1	346	58.1	7.51	17.3	0.1	1.4	6	96.4	NA	NA	6.2	0.7	3.8	14.9	83.9	NA	NA	17.8	8.9	70	3.4	26.6	0.1	0.6	12.7	NA	NA	NA	NA	NA	NA	483
191	0.341	116	19.4	340	57	5.98	26.1	0.25	93	19.4	372	52	4.8	26.2	0.37	127	17.6	343	51	7.2	16.8	1.8	14.5	7.9	62.7	NA	NA	12.6	4.2	27.6	6.9	45.5	NA	NA	15.1	NA	11.6	20.8	83.4	0.6	2.3	24.9	NA	NA	NA	NA	NA	NA	623
192	0.455	102	18.8	224	84	5.42	17.2	0.264	84	16.8	318	53	4.99	23.1	0.432	146	20.1	338	59.4	7.27	17.8	0.3	2.8	9.2	92.9	NA	NA	9.9	0.7	3.3	18	83.9	NA	NA	21.4	10.9	72.6	3.1	20.2	0.1	0.5	15.1	11.7	NA	18	NA	NA	NA	475
193	0.334	111	21.6	332	65	5.14	28	0.317	113	20	356	56	5.66	28	0.351	121	18.2	345	53	6.65	16.5	3.2	24.3	6.4	49.4	NA	NA	13	9.9	33.4	12.9	43.6	NA	NA	29.6	NA	35.3	7.8	53.5	0.1	0.5	14.5	NA	NA	NA	NA	NA	NA	602
194	NA	NA	NA	NA	NA	NA	NA	NA	NA	NA	NA	NA	NA	NA	NA	NA	NA	NA	NA	NA	NA	NA	NA	NA	NA	NA	NA	NA	NA	NA	NA	NA	NA	NA	NA	NA	NA	NA	NA	NA	NA	NA	NA	NA	NA	NA	NA	NA	NA
195	NA	NA	NA	NA	NA	NA	NA	NA	NA	NA	NA	NA	NA	NA	NA	NA	NA	NA	NA	NA	NA	NA	NA	NA	NA	NA	NA	NA	NA	NA	NA	NA	NA	NA	NA	NA	NA	NA	NA	NA	NA	NA	NA	NA	NA	NA	NA	NA	NA
196	NA	NA	NA	NA	NA	NA	NA	NA	NA	NA	NA	NA	NA	NA	NA	NA	NA	NA	NA	NA	NA	NA	NA	NA	NA	NA	NA	NA	NA	NA	NA	NA	NA	NA	NA	NA	NA	NA	NA	NA	NA	NA	NA	NA	NA	NA	NA	NA	NA
197	NA	NA	NA	NA	NA	NA	NA	NA	NA	NA	NA	NA	NA	NA	0.392	135	20	344	58	6.75	22	NA	NA	NA	NA	NA	NA	NA	NA	NA	NA	NA	NA	NA	NA	3	12.8	15.6	67.5	NA	NA	23.1	NA	NA	NA	NA	NA	NA	NA
198	NA	NA	NA	NA	NA	NA	NA	NA	NA	NA	NA	NA	NA	NA	NA	NA	NA	NA	NA	NA	NA	NA	NA	NA	NA	NA	NA	NA	NA	NA	NA	NA	NA	NA	NA	NA	NA	NA	NA	NA	NA	NA	NA	NA	NA	NA	NA	NA	NA
199	NA	NA	NA	NA	NA	NA	NA	NA	NA	NA	NA	NA	NA	NA	0.345	115	17	333	51	6.77	23.9	NA	NA	NA	NA	NA	NA	NA	NA	NA	NA	NA	NA	NA	NA	2.1	10.4	12.9	64.4	NA	NA	20.1	NA	NA	NA	NA	NA	NA	NA
200	NA	NA	NA	NA	NA	NA	NA	NA	NA	NA	NA	NA	NA	NA	NA	NA	NA	NA	NA	NA	NA	NA	NA	NA	NA	NA	NA	NA	NA	NA	NA	NA	NA	NA	NA	NA	NA	NA	NA	NA	NA	NA	NA	NA	NA	NA	NA	NA	NA
201	NA	NA	NA	NA	NA	NA	NA	NA	NA	NA	NA	NA	NA	NA	0.439	144	18	328	55	7.98	23.1	NA	NA	NA	NA	NA	NA	NA	NA	NA	NA	NA	NA	NA	NA	5.2	26.2	9.6	48.1	NA	NA	19.9	NA	NA	NA	NA	NA	NA	NA
202	NA	NA	NA	NA	NA	NA	NA	NA	NA	NA	NA	NA	NA	NA	NA	NA	NA	NA	NA	NA	NA	NA	NA	NA	NA	NA	NA	NA	NA	NA	NA	NA	NA	NA	NA	NA	NA	NA	NA	NA	NA	NA	NA	NA	NA	NA	NA	NA	NA
203	NA	NA	NA	NA	NA	NA	NA	NA	NA	NA	NA	NA	NA	NA	0.398	137	18.9	344	55	7.23	20.6	NA	NA	NA	NA	NA	NA	NA	NA	NA	NA	NA	NA	NA	NA	6.6	38.3	8.8	51.1	NA	NA	17.3	NA	NA	NA	NA	NA	NA	NA
204	NA	NA	NA	NA	NA	NA	NA	NA	NA	NA	NA	NA	NA	NA	NA	NA	NA	NA	NA	NA	NA	NA	NA	NA	NA	NA	NA	NA	NA	NA	NA	NA	NA	NA	NA	NA	NA	NA	NA	NA	NA	NA	NA	NA	NA	NA	NA	NA	NA
205	0.321	96	20.6	299	69	4.65	22.2	0.355	101	16.8	285	59	6.02	22.8	0.425	148	21.6	348	62.1	6.84	18.5	0.1	1.2	8.9	94.4	NA	NA	9.4	0.4	2.4	14.4	91.8	NA	NA	15.7	13	57.9	7.7	34	1	4.6	22.5	9.1	NA	21.5	NA	NA	NA	477
206	0.392	116	20.4	296	69	5.68	26.4	NA	NA	NA	NA	NA	NA	NA	0.449	136	19.4	303	64	7.01	27	1.5	9	13.3	79.7	NA	NA	16.7	NA	NA	NA	NA	NA	NA	NA	3.1	15.1	14.2	69.4	NA	NA	20.4	NA	NA	NA	NA	NA	NA	NA
207	0.286	93	19.5	325	60	4.76	33.3	0.161	105	17.3	404	43	6.75	29.6	0.428	155	19.6	362	54	7.92	25.8	0.8	8.4	6.6	72	NA	NA	9.2	0.7	4.5	11.8	81.1	NA	NA	14.6	1.9	6.4	22.4	74.9	NA	NA	29.9	NA	NA	NA	NA	NA	NA	547
208	0.314	93	17.5	296	59	5.32	21.1	0.328	95	16.8	290	58	5.65	22.2	0.324	112	21.4	346	62	5.23	17.2	0.2	3.9	5.3	83.3	NA	NA	6.4	0.2	1.8	11.6	95.1	NA	NA	12.2	NA	NA	5.6	30.8	0.1	0.8	18.3	NA	NA	NA	NA	NA	NA	448
209	0.364	108	18.1	297	61	5.97	25.8	0.285	111	17.9	389	46	6.19	24.4	0.329	109	16.6	331	50	6.57	27.9	2	23.7	5.2	60.7	NA	NA	8.6	3.9	18.3	14.7	68.5	NA	NA	21.4	8.1	38.7	10.6	50.6	NA	NA	20.9	NA	NA	NA	NA	NA	NA	477
210	0.324	109	20.5	336	61	5.31	29.1	0.36	114	16.1	317	51	7.06	23.6	0.494	170	19.5	344	56.7	8.72	15.9	0.4	2.5	16.2	90.4	NA	NA	17.9	0.7	2.5	26.2	91.2	NA	NA	28.7	13.8	61.2	6	26.5	0.2	1	22.5	NA	NA	NA	NA	NA	NA	635
211	0.334	108	18.8	323	58	5.76	24.4	0.283	95	17.1	336	51	5.54	21.1	0.367	128	20.5	349	59	6.24	15.5	0.3	3.6	6.7	86.4	NA	NA	7.8	0.4	2.1	16.9	92.2	NA	NA	18.3	NA	NA	11.6	68	0.1	0.7	17.1	NA	NA	NA	NA	NA	NA	520
212	0.371	90	17	243	70	5.3	30	0.34	95	14.8	279	53	6.42	26.6	0.494	172	18.7	348	53.6	9.21	17.7	8.2	17.3	35.5	74.7	NA	NA	47.5	0.3	2.4	10.3	93.7	NA	NA	11	10.5	56.5	6.1	32.6	1	5.4	18.6	NA	NA	NA	NA	NA	NA	348
213	0.332	99	17.3	298	58	5.73	24.5	0.236	71	17.8	301	59	4	25.5	0.38	137	21.5	361	60	6.37	17.4	0.5	3.1	13.8	85.7	NA	NA	16.1	0.1	1.5	8.6	96.8	NA	NA	8.9	NA	NA	1.9	15.6	0	0.4	12.2	NA	NA	NA	NA	NA	NA	348
214	0.382	122	22.7	319	71	5.38	26.8	0.335	117	18.5	349	53	6.33	27.1	NA	134	NA	NA	NA	NA	NA	2.1	18.6	7.7	67.1	NA	NA	11.5	6.4	30.2	11.6	54.8	NA	NA	21.2	2.8	22.4	7.9	62.1	NA	NA	12.7	NA	NA	NA	NA	NA	NA	577
215	0.324	111	17.8	343	52	6.24	26	0.318	106	15.3	333	46	6.91	24.5	0.458	160	18	349	51.6	8.88	19.2	0.6	3.2	16.1	88.7	NA	NA	18.2	0.6	3.4	15	89.1	NA	NA	16.8	16.5	67.2	6.1	24.9	0.2	1	24.5	NA	NA	NA	NA	NA	NA	928
216	0.328	106	20	323	62	5.29	29.7	0.314	110	18.6	350	53	5.92	33.6	0.397	138	19.1	348	55	7.22	24.9	2.2	19.5	7.5	67	NA	NA	11.2	4.9	25.3	10.5	54.9	NA	NA	19.2	1.2	6.8	14.1	78.7	NA	NA	17.9	NA	NA	NA	NA	NA	NA	917
217	0.409	106	18.4	259	71	5.76	29	NA	NA	NA	NA	NA	NA	NA	0.477	169	20.9	354	58.9	8.1	16.7	7	16.8	29.5	71.1	NA	NA	41.5	NA	NA	NA	NA	NA	NA	NA	9.9	62.4	5.3	34	0.1	0.8	15.7	NA	NA	NA	NA	NA	NA	NA
218	0.207	60	11.5	290	40	5.23	33.2	0.275	80	13.3	291	46	6	34.1	0.461	138	16.4	299	55	8.41	18.1	2.6	16	13.7	80	0.7	4	17	1.1	5	20.1	93	0.3	2	21.5	14.3	75	4.1	21	0.3	1	19.2	8	0.45	9.7	7.3	0.46	12.7	633
219	NA	NA	NA	NA	NA	NA	NA	NA	NA	NA	NA	NA	NA	NA	0.379	126	17.9	332	54	7.02	22.5	NA	NA	NA	NA	NA	NA	NA	NA	NA	NA	NA	NA	NA	NA	4.5	30	8.3	56	NA	NA	14.9	NA	NA	NA	NA	NA	NA	NA
220	0.222	61	15.8	275	58	3.86	25.2	0.324	104	19.1	321	59	5.45	24.7	0.535	164	18.4	307	60	8.93	16.2	0.6	6	9.7	93	0.1	1	10.4	0.6	10	5.5	89	0.1	1	6.2	7.7	52	6.5	44	0.3	2	14.7	7.1	0.39	14.6	8.9	0.32	14.2	358
221	NA	NA	NA	NA	NA	NA	NA	NA	NA	NA	NA	NA	NA	NA	0.416	139	18.7	334	56	7.43	22.8	NA	NA	NA	NA	NA	NA	NA	NA	NA	NA	NA	NA	NA	NA	4.3	38.1	5.6	50.3	NA	NA	11.2	NA	NA	NA	NA	NA	NA	NA
222	0.131	39	16.8	298	57	2.32	24.7	0.241	71	15.4	295	52	4.61	24.6	0.445	140	19.4	315	61.6	7.22	16.8	0.7	6	11.9	92	0.3	3	12.9	0.7	4	15.9	93	0.5	3	17.1	7.9	76	2	19	0.1	1	10.4	10.1	0.51	14.1	8.6	0.4	14	460
223	NA	NA	NA	NA	NA	NA	NA	NA	NA	NA	NA	NA	NA	NA	0.482	155	21.5	322	67	7.2	22.1	NA	NA	NA	NA	NA	NA	NA	NA	NA	NA	NA	NA	NA	NA	4.4	26.9	9.1	55.1	NA	NA	16.5	NA	NA	NA	NA	NA	NA	NA
224	0.183	47	13.8	257	54	3.41	27.8	0.284	89	17.9	313	57	4.97	25.8	0.476	142	18.4	298	61.6	7.73	16	0.9	6	13.8	93	0.1	1	14.8	0.8	5	15.5	93	0.4	2	16.7	8.1	52	6.7	44	0.1	1	15.4	7.3	0.39	16	10.5	0.35	14	332
225	NA	NA	NA	NA	NA	NA	NA	NA	NA	NA	NA	NA	NA	NA	0.377	131	18.4	347	53	7.12	20.9	NA	NA	NA	NA	NA	NA	NA	NA	NA	NA	NA	NA	NA	NA	4.3	31.1	6.4	46.6	NA	NA	13.7	NA	NA	NA	NA	NA	NA	NA
226	0.174	55	14.1	315	45	3.89	38.5	0.257	79	15.2	307	49	5.2	28.9	0.394	122	17.3	310	56	7.04	20	0.2	2	5.58	82	0.9	14	6.8	1.4	9	13.6	89	0.3	2	15.3	8.2	72	3	26	0	0	11.5	10.5	0.314	NA	10.5	0.85	14	810
227	NA	NA	NA	NA	NA	NA	NA	NA	NA	NA	NA	NA	NA	NA	0.384	136	19.5	354	55	6.98	23.9	NA	NA	NA	NA	NA	NA	NA	NA	NA	NA	NA	NA	NA	NA	2.5	29.1	4.1	48.2	NA	NA	8.5	NA	NA	NA	NA	NA	NA	NA
228	0.135	41	13.4	306	44	3.09	42.4	0.217	65	14.7	300	49	4.42	27.2	0.456	138	18.4	303	60.8	7.5	18.2	0.2	3	6.57	88	0.6	8	7.4	2.2	15	12	80	0.8	5	15	8.9	54	6.7	41	0.3	2	16.4	8.7	0.645	NA	9.5	0.64	13.6	674
229	NA	NA	NA	NA	NA	NA	NA	NA	NA	NA	NA	NA	NA	NA	0.392	135	19.6	344	57	6.88	22.2	NA	NA	NA	NA	NA	NA	NA	NA	NA	NA	NA	NA	NA	NA	4.3	29	7.6	52	NA	NA	14.7	NA	NA	NA	NA	NA	NA	NA
230	0.306	89	21.5	291	74	4.13	26.9	0.31	115	21.5	371	58	5.35	25.2	0.379	131	20.6	346	60	6.36	15.6	0.4	5.9	4.7	78.2	NA	NA	6	6.4	40.3	7.7	48.1	NA	NA	16	4.6	40	6.2	54	0.1	1	11.6	NA	NA	NA	NA	NA	NA	306
231	0.313	98	21.6	313	69	4.53	29.7	0.38	129	22.1	339	65	5.84	22.8	0.372	126	20.5	339	61	6.14	15.4	0.9	11.9	5.7	74.6	NA	NA	7.7	2.5	18.1	9.2	67.2	NA	NA	13.7	4.8	36	7.8	58	0.3	2	13.3	NA	NA	NA	NA	NA	NA	134
232	0.257	84	19.3	327	59	4.35	27.3	0.195	82	17.2	421	41	4.76	28.3	0.397	135	18.6	340	55	7.25	15.6	1.8	17	7.3	70.1	NA	NA	10.4	4.8	28.1	10.4	60.6	NA	NA	17.2	9.1	41	13.1	58	0.1	0	22.5	NA	NA	NA	NA	NA	NA	1615
233	0.265	91	20.6	343	60	4.42	29.8	0.225	90	18	400	45	5	NA	0.37	125	19	338	56	6.59	16.3	0.9	7.3	9.7	82.6	NA	NA	11.8	2.8	21.2	7.3	55.2	NA	NA	13.2	2.6	28	4.4	49	0.1	1	9.1	NA	NA	NA	NA	NA	NA	844
234	0.306	103	18.9	337	56	5.46	28.4	0.307	11.4	18.6	371	50	6.14	22.1	0.331	115	17.3	347	50	6.64	16.8	3.2	29.6	5.7	53.7	NA	NA	10.7	6.5	36.3	9.1	50.6	NA	NA	18	5.4	50	5.3	48	0.1	1	10.9	NA	NA	NA	NA	NA	NA	226
235	0.34	105	22.2	309	72	4.72	24.3	0.309	103	21.7	333	65	4.75	21.2	0.386	131	20	339	59	6.55	16.8	0.8	8.8	7.5	80.4	NA	NA	9.3	4.1	31.3	7.5	57	NA	NA	13.2	5.3	45	5.4	46	0.1	1	11.8	NA	NA	NA	9.5	3.6	19.5	379
236	0.322	105	21.2	326	65	4.95	27.1	0.363	130	20	358	56	6.49	21	0.42	143	18.4	340	54	7.78	16.5	0.7	7.4	7.4	80.1	NA	NA	9.2	3.1	13.8	15.1	67.4	NA	NA	22.4	5.2	29	11.7	66	0.3	2	17.9	NA	NA	NA	NA	NA	NA	423
237	0.252	81	19.9	321	62	4.07	30.1	0.379	146	20.8	385	54	7.02	30.9	0.351	122	20.8	348	60	5.87	16.9	0.1	1.6	5.8	91.4	NA	NA	6.4	5.8	37.7	7.8	50.8	NA	NA	15.3	2.9	16	12.5	68	0.2	1	18.2	NA	NA	NA	NA	NA	NA	463
238	0.311	100	20.2	322	63	4.94	29	0.427	149	20.2	349	58	7.37	24.1	0.378	132	19.2	349	55	6.86	16.4	0.6	8.7	5.7	77.7	NA	NA	7.4	3.1	15.3	13	63.9	NA	NA	20.3	5.4	37	8.2	56	0.1	1	14.4	NA	NA	NA	NA	NA	NA	529
239	0.329	99	20.8	301	69	4.77	22.4	0.325	120	20.7	369	56	5.81	21.8	0.364	123	19.2	338	57	6.41	17	1	11.7	6.2	69.8	NA	NA	8.9	5.8	34.4	9.2	53.9	NA	NA	17	4.6	27	10.4	60	0.1	0	17.2	9.4	NA	21.1	NA	NA	NA	291
240	NA	NA	NA	NA	NA	NA	NA	NA	NA	NA	NA	NA	NA	NA	NA	NA	NA	NA	NA	NA	NA	NA	NA	NA	NA	NA	NA	NA	NA	NA	NA	NA	NA	NA	NA	NA	NA	NA	NA	NA	NA	NA	NA	NA	NA	NA	NA	NA	NA
241	NA	NA	NA	NA	NA	NA	NA	NA	NA	NA	NA	NA	NA	NA	NA	NA	NA	NA	NA	NA	NA	NA	NA	NA	NA	NA	NA	NA	NA	NA	NA	NA	NA	NA	NA	NA	NA	NA	NA	NA	NA	NA	NA	NA	NA	NA	NA	NA	NA
242	NA	NA	NA	NA	NA	NA	NA	NA	NA	NA	NA	NA	NA	NA	NA	NA	NA	NA	NA	NA	NA	NA	NA	NA	NA	NA	NA	NA	NA	NA	NA	NA	NA	NA	NA	NA	NA	NA	NA	NA	NA	NA	NA	NA	NA	NA	NA	NA	NA
243	NA	NA	NA	NA	NA	NA	NA	NA	NA	NA	NA	NA	NA	NA	NA	NA	NA	NA	NA	NA	NA	NA	NA	NA	NA	NA	NA	NA	NA	NA	NA	NA	NA	NA	NA	NA	NA	NA	NA	NA	NA	NA	NA	NA	NA	NA	NA	NA	NA
244	NA	NA	NA	NA	NA	NA	NA	NA	NA	NA	NA	NA	NA	NA	NA	NA	NA	NA	NA	NA	NA	NA	NA	NA	NA	NA	NA	NA	NA	NA	NA	NA	NA	NA	NA	NA	NA	NA	NA	NA	NA	NA	NA	NA	NA	NA	NA	NA	NA
245	NA	NA	NA	NA	NA	NA	NA	NA	NA	NA	NA	NA	NA	NA	NA	NA	NA	NA	NA	NA	NA	NA	NA	NA	NA	NA	NA	NA	NA	NA	NA	NA	NA	NA	NA	NA	NA	NA	NA	NA	NA	NA	NA	NA	NA	NA	NA	NA	NA
246	NA	NA	NA	NA	NA	NA	NA	NA	NA	NA	NA	NA	NA	NA	NA	NA	NA	NA	NA	NA	NA	NA	NA	NA	NA	NA	NA	NA	NA	NA	NA	NA	NA	NA	NA	NA	NA	NA	NA	NA	NA	NA	NA	NA	NA	NA	NA	NA	NA
247	NA	NA	NA	NA	NA	NA	NA	NA	NA	NA	NA	NA	NA	NA	NA	NA	NA	NA	NA	NA	NA	NA	NA	NA	NA	NA	NA	NA	NA	NA	NA	NA	NA	NA	NA	NA	NA	NA	NA	NA	NA	NA	NA	NA	NA	NA	NA	NA	NA
248	NA	NA	NA	NA	NA	NA	NA	NA	NA	NA	NA	NA	NA	NA	NA	NA	NA	NA	NA	NA	NA	NA	NA	NA	NA	NA	NA	NA	NA	NA	NA	NA	NA	NA	NA	NA	NA	NA	NA	NA	NA	NA	NA	NA	NA	NA	NA	NA	NA
249	NA	NA	NA	NA	NA	NA	NA	NA	NA	NA	NA	NA	NA	NA	NA	NA	NA	NA	NA	NA	NA	NA	NA	NA	NA	NA	NA	NA	NA	NA	NA	NA	NA	NA	NA	NA	NA	NA	NA	NA	NA	NA	NA	NA	NA	NA	NA	NA	NA
250	NA	NA	NA	NA	NA	NA	NA	NA	NA	NA	NA	NA	NA	NA	NA	NA	NA	NA	NA	NA	NA	NA	NA	NA	NA	NA	NA	NA	NA	NA	NA	NA	NA	NA	NA	NA	NA	NA	NA	NA	NA	NA	NA	NA	NA	NA	NA	NA	NA
251	NA	NA	NA	NA	NA	NA	NA	NA	NA	NA	NA	NA	NA	NA	NA	NA	NA	NA	NA	NA	NA	NA	NA	NA	NA	NA	NA	NA	NA	NA	NA	NA	NA	NA	NA	NA	NA	NA	NA	NA	NA	NA	NA	NA	NA	NA	NA	NA	NA
252	NA	NA	NA	NA	NA	NA	NA	NA	NA	NA	NA	NA	NA	NA	0.423	142	21.2	336	63	6.71	22.2	NA	NA	NA	NA	NA	NA	NA	NA	NA	NA	NA	NA	NA	NA	4.6	30.1	7.7	49.7	NA	NA	15.4	NA	NA	NA	NA	NA	NA	NA
253	NA	NA	NA	NA	NA	NA	NA	NA	NA	NA	NA	NA	NA	NA	0.431	152	19.4	353	55	7.84	23.4	NA	NA	NA	NA	NA	NA	NA	NA	NA	NA	NA	NA	NA	NA	3.3	22.2	8.7	58.9	NA	NA	14.7	NA	NA	NA	NA	NA	NA	NA
254	NA	NA	NA	NA	NA	NA	NA	NA	NA	NA	NA	NA	NA	NA	0.4	136	19.7	340	58	6.9	22	NA	NA	NA	NA	NA	NA	NA	NA	NA	NA	NA	NA	NA	NA	6.1	30.6	9.6	48.3	NA	NA	19.9	NA	NA	NA	NA	NA	NA	NA
255	NA	NA	NA	NA	NA	NA	NA	NA	NA	NA	NA	NA	NA	NA	0.4	129	17.7	323	55	7.27	25	NA	NA	NA	NA	NA	NA	NA	NA	NA	NA	NA	NA	NA	NA	3.1	15.6	11.8	59.1	NA	NA	19.9	NA	NA	NA	NA	NA	NA	NA
256	NA	NA	NA	NA	NA	NA	NA	NA	NA	NA	NA	NA	NA	NA	0.42	145	19	345	55	7.63	23.3	NA	NA	NA	NA	NA	NA	NA	NA	NA	NA	NA	NA	NA	NA	5.3	31.6	7.3	43.1	NA	NA	16.9	NA	NA	NA	NA	NA	NA	NA
257	NA	NA	NA	NA	NA	NA	NA	NA	NA	NA	NA	NA	NA	NA	0.385	126	18.3	327	56	6.88	29.9	NA	NA	NA	NA	NA	NA	NA	NA	NA	NA	NA	NA	NA	NA	2.3	13.3	11.4	65.6	NA	NA	17.4	NA	NA	NA	NA	NA	NA	NA
258	NA	NA	NA	NA	NA	NA	NA	NA	NA	NA	NA	NA	NA	NA	0.42	142	18.6	338	55	7.63	24.2	NA	NA	NA	NA	NA	NA	NA	NA	NA	NA	NA	NA	NA	NA	3.6	26.2	7.9	56.9	NA	NA	13.9	NA	NA	NA	NA	NA	NA	NA
259	NA	NA	NA	NA	NA	NA	NA	NA	NA	NA	NA	NA	NA	NA	NA	NA	NA	NA	NA	NA	NA	NA	NA	NA	NA	NA	NA	NA	NA	NA	NA	NA	NA	NA	NA	NA	NA	NA	NA	NA	NA	NA	NA	NA	NA	NA	NA	NA	NA
260	NA	NA	NA	NA	NA	NA	NA	NA	NA	NA	NA	NA	NA	NA	0.418	145	17.7	347	51	8.2	23	NA	NA	NA	NA	NA	NA	NA	NA	NA	NA	NA	NA	NA	NA	6.9	31.8	10.7	49.2	NA	NA	21.7	NA	NA	NA	NA	NA	NA	NA
261	NA	NA	NA	NA	NA	NA	NA	NA	NA	NA	NA	NA	NA	NA	0.405	126	19.9	311	64	6.33	25.4	NA	NA	NA	NA	NA	NA	NA	NA	NA	NA	NA	NA	NA	NA	3.9	17.7	11.4	52.1	NA	NA	21.9	NA	NA	NA	NA	NA	NA	NA
262	NA	NA	NA	NA	NA	NA	NA	NA	NA	NA	NA	NA	NA	NA	0.434	148	18.1	341	53	8.19	22.6	NA	NA	NA	NA	NA	NA	NA	NA	NA	NA	NA	NA	NA	NA	5.6	31.6	8.7	48.8	NA	NA	17.8	NA	NA	NA	NA	NA	NA	NA
263	NA	NA	NA	NA	NA	NA	NA	NA	NA	NA	NA	NA	NA	NA	0.418	143	17.8	342	52	8.04	23.5	NA	NA	NA	NA	NA	NA	NA	NA	NA	NA	NA	NA	NA	NA	2.9	17.9	9.1	55.7	NA	NA	16.3	NA	NA	NA	NA	NA	NA	NA
264	0.331	111	21.8	335	65	5.09	23.8	0.296	96	19.8	324	61	4.85	23	0.435	156	21.2	359	59	7.37	25	1.7	9.6	13.2	73.6	NA	NA	18	0.9	6.1	11	78.9	NA	NA	14	NA	NA	NA	NA	NA	NA	NA	NA	NA	NA	NA	NA	NA	515
265	0.323	107	20.9	331	63	5.13	24.7	0.321	105	17.6	327	54	5.95	21.2	0.46	162	22	352	62	7.38	14.6	0.3	1.4	17.6	94.2	NA	NA	18.7	0.3	1.5	16.9	95.4	NA	NA	17.7	NA	NA	6	29.6	0.2	1	20.2	NA	NA	NA	NA	NA	NA	662
266	0.32	106	23.5	331	71	4.51	23.6	0.362	121	18.7	334	56	6.46	23.2	0.41	149	19.6	363	54	7.6	26.2	2.3	14.5	12.5	78.8	NA	NA	15.8	3.4	15.6	14.3	66.6	NA	NA	21.5	1.5	8.9	12.3	71.5	NA	NA	17.2	7.7	NA	18.5	NA	NA	NA	614
267	0.391	128	22.9	327	70	5.59	24.2	0.394	120	19.2	305	63	6.26	20.4	0.484	167	23.2	345	67	7.21	15.2	0.4	1.1	30.6	94.1	NA	NA	32.5	0.5	2.7	18	90.8	NA	NA	19.8	NA	NA	5.8	34.2	0.2	1.4	17	NA	NA	NA	NA	NA	NA	483
268	0.344	113	23.3	328	71	4.85	24.7	0.349	113	19.4	324	60	5.81	20	0.432	142	20	329	61	7.09	25	3	29.4	5.4	53.2	NA	NA	10.1	3.9	21	9.8	53.3	NA	NA	18.4	1	7.8	9.5	75.4	NA	NA	12.6	NA	NA	NA	NA	NA	NA	631
269	0.382	123	21.6	322	67	5.7	23.2	0.307	95	17.9	309	58	5.3	21.7	0.454	155	22	341	64	7.04	14.7	0.3	1.2	20.8	93.3	NA	NA	22.3	0.3	1.6	15.8	94.9	NA	NA	16.6	NA	NA	6.7	43.9	0.2	1.4	15.2	NA	NA	NA	NA	NA	NA	470
270	0.384	125	19.9	326	61	6.29	25.2	0.264	97	18.5	367	50.3	5.25	29	0.386	125	19.7	324	61	6.33	23.4	2.2	16.1	9.3	69	NA	NA	13.5	0.9	4.9	14.7	81.6	NA	NA	18	8.7	35.8	9.9	40.8	NA	NA	24.2	NA	NA	NA	NA	NA	NA	797
271	0.355	117	19.8	330	60	5.91	23.6	0.375	118	18.2	315	58	6.47	20.5	0.414	144	21.2	348	61	6.79	14.7	0.2	0.8	19.2	96.1	NA	NA	20	1.4	6.2	17.6	79.4	NA	NA	22.2	NA	NA	9	52.2	0.2	1	17.3	NA	NA	NA	NA	NA	NA	498
272	0.298	99	19.6	332	59	5.05	25.2	0.271	86	17.8	317	56	4.84	22.4	0.423	150	20.6	355	58	7.29	16.3	0.5	4.6	8.6	84.8	NA	NA	10.2	0.8	3.9	17.6	91.3	NA	NA	19.3	NA	NA	9	50.1	1	5.5	18	NA	NA	NA	NA	NA	NA	601
273	0.328	113	19	345	55	5.96	25	0.352	108	16.3	307	53	6.64	21.9	0.376	128	20.1	340	59	6.37	15.8	0.2	1.5	13.1	91	NA	NA	14.4	0.3	1.6	18.5	92.8	NA	NA	19.9	NA	NA	7.5	49.7	0.1	1	14.9	NA	NA	NA	NA	NA	NA	639
274	0.321	107	19.3	333	58	5.53	23.3	0.274	92	17.1	336	51	5.38	21.4	0.466	161	19.4	345	56	8.29	16	0.3	2.2	10.9	87.9	NA	NA	12.4	1	5.6	14.4	83.6	NA	NA	17.2	NA	NA	6.5	34.9	0.1	0.7	18.7	NA	NA	NA	NA	NA	NA	695
275	0.332	107	20	322	62	5.36	24.2	0.312	102	19.3	327	59	5.28	20.1	0.418	149	20.2	356	57	7.36	16.5	0.4	1.3	25.9	94.7	NA	NA	27.3	0.4	2.6	13.8	88.6	NA	NA	15.6	NA	NA	4.5	25	0.3	1.8	17.8	NA	NA	NA	NA	NA	NA	617
276	0.267	89	19.3	333	58	4.6	25.8	0.276	106	20	384	52	5.3	23.9	0.335	115	18.4	343	54	6.25	16.9	0.9	8.7	6.6	67.1	NA	NA	9.9	7.8	37.7	11	53.1	NA	NA	20.8	12.4	56	8.7	39	0.1	0	22.1	NA	NA	NA	NA	NA	NA	395
277	0.309	110	18.2	356	51	6.06	28.8	0.218	94	18.5	431	43	5.08	NA	0.345	121	17.4	351	50	6.97	17.2	2.8	18.3	9	59.4	NA	NA	15.2	7.3	33.6	9.5	43.7	NA	NA	21.7	NA	16.2	14.3	79	0.2	1.3	18.1	NA	NA	NA	NA	NA	NA	1615
278	0.312	106	20	340	58.8	5.31	18.8	0.341	117	17.6	343	51.4	6.64	18.7	0.434	140	17.3	323	54	8.09	19	0.7	7.8	8	85.9	0.3	2.7	9.3	0.5	2.6	18.3	93.6	0.1	0.7	19.5	8.7	33	9.6	36	0.2	1	26.7	6.8	0.25	16	5.5	0.28	14.6	503
279	0.312	94	18.4	301	61	5.11	27.1	0.261	99	20.1	379	53	4.92	25.9	0.348	117	18.8	336	56	6.23	17.4	0.5	5.2	7.9	76.5	NA	NA	10.3	4	45	3.9	44.1	NA	NA	8.9	NA	35.9	8.6	58	0.1	1	14.8	NA	NA	NA	NA	NA	NA	518
280	0.3	103	17.7	343	51.5	5.83	20.8	0.276	99	16.7	359	46.5	5.94	22	0.441	144	16.9	327	52	8.53	23	1.1	8.4	11.2	88.3	0.4	2.9	12.8	1.5	6.5	21.1	91.3	0.3	1.3	23.1	9.6	43	11.5	52	0.1	0	22.2	6.2	0.43	15	6.8	0.52	16	764
281	0.28	92	19.4	329	59	4.74	25.2	0.259	102	20.1	394	51	5.07	22.4	0.35	121	18.3	346	53	6.6	16	0.8	9.4	5.9	71.4	NA	NA	8.2	6.3	33.2	10.5	55.4	NA	NA	18.9	3.7	23	12.6	76	0	0	16.5	NA	NA	NA	NA	NA	NA	339
282	0.202	58	14.2	287	49	4.09	28.8	0.313	94	18.8	300	63	5	29.6	0.479	149	18.3	311	59	8.13	17.7	1.9	13	11.4	80	0.9	6	14.3	1.2	9	11.1	89	0.1	1	12.5	10.7	66	4.5	28	0.2	1	16.1	9.2	0.61	12.6	7.9	0.38	13.7	475
283	0.25	85	18.2	340	53.6	4.66	21.7	0.341	118	16.7	346	48.2	7.08	17.8	0.376	119	16.3	316	52	7.3	20.2	3	19.6	10.9	70.7	1.2	8	15.4	1.3	5.8	19.1	88.2	0.9	4.2	21.7	11.9	57	6.3	30	0.3	1	20.9	8.8	0.14	15.2	6.5	0.45	16.4	696
284	0.354	106	19.8	299	66	5.36	30.5	0.366	104	15.9	284	56	6.54	29.1	0.448	157	20.5	350	58.6	7.65	17.7	0.6	3.9	13	88.1	NA	NA	14.8	0.8	3.6	19.5	85.7	NA	NA	22.7	15.3	77.8	3.7	19	0.2	0.9	19.6	NA	NA	NA	NA	NA	NA	558
285	0.351	123	20.1	350	57.4	6.11	18.4	0.317	110	16.2	347	46.7	6.79	19.5	0.45	144	18.2	320	57	7.93	18	1.2	8.3	12.8	86.7	0.7	4.8	14.7	2.2	7.6	26	90.8	0.2	0.7	28.7	5.8	33	10.7	61	0.4	2	17.7	5.6	0.36	15.4	5.5	0.43	14.7	783
286	0.355	109	21.5	307	70	5.07	23.4	0.279	103	20.3	369	55	5.07	20.6	0.387	131	21.3	339	62.8	6.16	17	0.2	2	8.8	91.2	NA	NA	9.6	2.4	10.9	14.8	66.9	NA	NA	22.1	12.7	77.5	3.4	20.9	0	0.3	16.3	8	NA	16.8	NA	NA	NA	479
287	0.263	75	16.9	285	59	4.45	23.3	0.373	119	19.2	319	60	6.21	21.9	0.585	179	17.8	306	58	10	16.1	0.7	6	12.3	93	0.2	2	13.2	1	11	7.8	88	0.1	1	8.9	8.7	74	2.8	24	0.1	1	11.7	9.8	0.71	14.4	9.5	0.52	15.1	546
288	0.381	95	17.7	249	71	5.37	27.3	0.365	100	16.4	274	60	6.08	23.2	0.473	165	21.4	349	61.4	7.7	16.8	4.8	11.7	34.4	83.5	NA	NA	41.2	0.4	2.6	12.7	92	NA	NA	13.8	6.2	47.7	5.7	43.4	0.6	4.3	13.1	NA	NA	NA	NA	NA	NA	477
289	0.291	100	19.3	344	56.2	5.18	20.3	0.292	100	18.1	342	52.8	5.53	21.9	0.358	116	19	324	59	6.12	16.3	1.1	15.1	5.5	73.8	0.8	10.7	7.4	1.8	12.5	12.4	85.5	0.2	1.6	14.5	4.4	44	5.1	50	0.1	1	10.1	6.1	0.38	14.2	5.9	0.31	14.2	532
290	0.324	99	19	306	62	5.22	26	0.318	115	20.6	362	57	5.58	23.2	0.404	142	20.8	351	59.1	6.84	17.5	0.5	4	10.9	87.2	NA	NA	12.5	1.7	8.3	15.9	76.4	NA	NA	20.8	14.5	59.6	6.9	28.5	0.7	2.9	24.3	NA	NA	NA	NA	NA	NA	568
291	0.248	72	11.4	290	39	6.34	33.6	0.303	93	15.3	307	50	6.07	29.9	0.413	128	17.2	310	56	7.44	17.9	2	17	8.8	78	0.5	5	11.3	1.3	8	15.3	91	0.2	1	16.8	11.4	73	4	25	0.2	1	15.8	7.7	0.55	9.5	7.6	0.5	13.5	652
292	0.33	110	20.3	333	61	5.41	25.6	0.28	103	20.6	368	56	5	34	0.316	110	19.9	348	57	5.54	18.4	1.4	15.8	6.1	70.6	NA	NA	8.6	3.3	20.3	10.5	64.9	NA	NA	16.2	NA	37	6.8	56.9	0	0.4	11.7	NA	NA	NA	NA	NA	NA	575
293	0.323	100	18	310	58	5.57	29	0.306	84	14.8	275	54	5.67	24.2	0.386	136	18.7	352	53	7.28	20.1	0.2	3	7.5	92.5	NA	NA	8.1	0.5	3.1	15.1	87.3	NA	NA	17.3	6.2	48.1	6	46.8	0.3	2.3	12.8	NA	NA	NA	NA	NA	NA	469
294	0.322	95	19.5	295	66	4.88	26.6	0.322	110	19.8	342	58	5.55	21.8	0.352	119	18.7	338	55	6.36	16.1	0.4	7.1	4	73.9	NA	NA	5.4	2.9	34.2	4.9	58.1	NA	NA	8.5	NA	32	7.4	53	0.1	1	13.8	NA	NA	NA	NA	NA	NA	231
295	0.29	95	16.4	328	50	5.81	28.4	0.298	111	17.5	372	47	6.34	28.4	0.371	126	17.4	340	51.1	7.26	17.2	0.4	4.2	8.1	87.6	NA	NA	9.2	2.9	11.5	15.9	63.7	NA	NA	25	12.2	68.3	4.9	27.7	0.1	0.6	17.8	NA	NA	NA	NA	NA	NA	863
296	0.286	89	21.5	311	69	4.14	26.1	0.291	111	21	381	55	5.29	30.5	0.342	116	19.8	339	58	5.86	17.1	0.3	4.7	5.5	75.6	NA	NA	7.3	5.4	32.5	9.4	56.9	NA	NA	16.5	5.5	39	8.2	58	0.1	1	14.2	NA	NA	NA	NA	NA	NA	443
297	0.318	111	18.2	349	52	6.11	26.7	0.255	102	18	400	45	5.66	30.7	0.33	116	17.3	352	49	6.72	15.6	1.3	8.9	10.8	75.5	NA	NA	14.3	10.6	33.5	15.5	49	NA	NA	31.6	NA	13.8	11	81.1	0	0.3	13.4	NA	NA	NA	NA	NA	NA	693
298	0.313	107	19.7	342	57.7	5.42	18.2	0.305	105	17.4	344	50.4	6.05	16.2	0.442	137	17	310	55	8.07	18.1	2.7	16.2	12.9	76.4	0.9	5.5	16.8	1.5	5.2	25.5	90.6	0.7	2.6	28.1	7.5	41	8.3	45	0.3	2	18.4	5	0.22	15.9	4.5	0.18	15	406
299	0.322	94	19.8	292	68	4.74	26.7	0.204	75	19.5	368	53	3.85	21.4	0.384	131	18.6	341	55	7.05	16.7	0.4	5.8	5.5	78.6	NA	NA	7	1.7	11.1	11	72.6	NA	NA	15.2	NA	25.6	10.5	68	0.2	1	15.6	NA	NA	NA	NA	NA	NA	237
300	0.3	100	18.5	333	55.4	5.42	22.9	0.159	102	38.3	NA	59.8	2.66	8.3	0.466	152	18.9	326	58	8.04	17.1	0.9	9.3	8.8	88.5	0.2	1.7	10	5.6	25.1	16.3	72.3	0	0.2	22.4	10.4	54	7.9	41	0.1	1	19.2	5.3	0.35	16	NA	NA	13.2	NA
301	0.311	105	21.6	338	64	4.86	18.8	0.321	110	18.1	343	52.8	6.08	20.1	0.415	134	18.4	323	57	7.27	17.3	4.8	25.5	13.8	73.2	0.2	0.8	18.9	5.7	25.4	16.6	73.2	0.2	1	22.6	6.8	25	18.7	69	0.3	1	26.9	7.1	0.46	16.7	5.5	0.31	14.7	559
302	NA	NA	NA	NA	NA	NA	NA	0.294	102	17.7	347	51	5.77	19.8	0.454	148	19.4	326	60	7.63	16.7	NA	NA	NA	NA	NA	NA	NA	2.9	8.8	29.3	88.8	0.3	0.9	33	6.7	38	9.8	54	0.1	1	17.9	NA	NA	NA	6.8	0.49	14.5	714
303	0.285	94	19.3	330	58.6	4.86	23.3	0.271	89	13.5	328	41	6.61	22.4	0.462	148	17.9	320	56	8.25	18.3	0.5	6.4	8	92.8	0	0.5	8.5	7.3	33.8	13.8	63.4	0.4	1.9	21.7	15.2	67	7.1	31	0.1	1	22.7	7.4	0.56	15.5	10.8	1.24	13	1151
304	0.31	105	17.8	339	52.5	5.9	22.5	0.117	88	44.4	NA	59.1	1.98	9.4	0.38	122	17.2	321	54	7.08	22.4	0.9	7.9	9.8	90.5	0.2	1.4	10.9	3.9	13.2	25.2	86.4	0.1	0.3	29.2	9	60	5.7	38	0.1	1	15	7.1	0.67	16	NA	NA	15.1	NA
305	0.318	108	20.4	340	60	5.3	20.4	0.291	100	17.2	344	50.1	5.81	20.2	0.281	90	17.3	320	54	5.21	18.6	5.2	37	8.7	61.7	0.1	0.4	14.1	13	63	7.4	36.2	0.1	0.6	20.5	5.2	48	5.3	49	0.1	1	10.7	6.2	0.26	16.4	6.8	0.32	14.6	464
306	0.295	106	25.1	359	69.9	4.22	16.8	0.325	111	19.9	342	58.2	5.58	21	0.365	120	20.7	329	63	5.81	16.3	3.6	25.8	10.3	72.6	0.2	1.4	14.1	1.1	5.1	20.3	92.7	0.3	1.2	21.9	8.4	44	9.9	52	0.2	1	19.1	5.9	0.45	16.4	4.9	0.32	15.1	646
307	0.312	107	21.2	343	61.9	5.04	19.6	0.32	106	15.2	331	45.8	6.98	22.6	0.478	153	18	320	56	8.5	20.3	1.3	15	7.2	81.1	0	0.1	8.8	12.2	31.4	25.1	64.5	1	2.5	38.9	16.3	61	10.2	38	0.1	0	26.7	6.5	0.08	15.9	9.3	0.43	14.8	459
308	0.319	107	19.1	335	57.1	5.59	21.9	0.177	99	33.2	NA	59.4	2.98	10.1	0.403	126	14.7	313	47	8.56	21.8	0.4	3.7	9.1	95	0.1	0.9	9.6	1	3.8	25.6	94	0.4	1.3	27.2	9.3	46	10	50	0.2	1	20	6.4	0.35	15	NA	NA	12.7	NA
309	0.313	108	19.7	345	57.1	5.48	18.4	0.376	128	16.3	340	48	7.83	17.1	0.446	143	16.1	321	50	8.86	17.9	3.8	42.1	5.1	56.2	0	0.1	9	6.4	42.1	8.6	55.6	0.2	1.4	15.3	6.5	35	11.6	61	0.1	1	18.9	6.2	0.17	16.4	6.2	0.31	15	495
310	0.311	107	21.4	344	62.3	4.99	19.2	0.323	112	18.9	347	54.4	5.94	17.2	0.446	146	19.7	327	60	7.4	17.4	0.7	8.7	7.2	89.4	0	0.6	8	4.6	20.3	17.4	76.6	0.4	1.7	22.7	7.5	31	14.5	60	0.4	2	24.4	6.4	0.36	15	7.1	0.25	15.4	348
311	0.301	100	22.1	332	66.6	4.52	18.9	0.343	116	18.7	338	55.3	6.2	17.9	0.434	143	19.7	329	60	7.26	17.2	1.3	18.4	5.6	80.4	0	0.1	7	8.3	40.5	11.7	57.1	0.3	1.4	20.5	9.9	56	6.1	35	0.2	1	17.5	5.5	0.22	15.5	5.2	0.29	15.4	564
312	0.33	116	22.4	352	63.8	5.17	18.5	0.358	126	20.2	352	57.3	6.25	18.8	0.41	132	19.2	322	60	6.87	18.1	2	18.9	8	76.4	0.4	4.2	10.5	3	12.4	20.5	84.1	0.8	3.1	24.4	9.7	44	9.2	42	0.4	2	22	6.4	0.35	15.9	6.5	0.25	15	383
313	0.334	113	19.8	338	58.5	5.71	19	0.345	118	17	342	49.6	6.96	21.2	0.447	143	17.7	320	56	8.06	19.9	0.2	1.9	12.7	97	0.1	0.5	13.1	1.7	7	21.2	88.7	0.7	3.1	23.9	3.6	21	11.4	67	0.4	2	17.1	5	0.13	15.1	6.7	0.44	15.7	662
314	0.287	97	18.7	338	55.2	5.2	20.5	0.354	121	16.4	342	47.8	7.4	25.1	0.483	149	18	308	58	8.3	19.7	0.6	7.3	6.8	89	0.2	2.5	7.7	0.5	2.6	19.2	94.3	0.4	2.1	20.3	10.7	59	4.9	27	0.1	1	18	4.5	0.25	15.6	8.2	0.33	15.6	407
315	0.254	85	21.9	335	65.3	3.89	20.9	0.13	85	39.5	NA	60.5	2.15	8.5	0.382	124	18.1	325	56	6.86	18.5	1.3	13.8	8.3	84.9	0.1	0.7	9.7	4.7	31.3	9.8	65.4	0.4	2.9	15	12.5	45	11.9	44	0.2	1	27.4	5.9	0.35	15.5	NA	NA	13.5	NA
316	0.29	101	23	348	65.9	4.4	19	0.323	110	18.4	341	54.1	5.97	22.1	0.47	153	17.9	326	55	8.56	17.9	2.8	22	9.7	76.9	0.1	0.4	12.7	1	3.5	26.8	93.8	0.4	1.5	28.5	16.4	68	4.8	20	0.2	1	24.3	7	0.23	15.9	7.7	0.4	14.2	524
317	0.32	108	21.2	338	62.7	5.1	18.9	0.329	111	15.8	337	46.9	7.01	20.4	0.474	156	17.8	329	54	8.74	18.9	0.2	2.9	7.5	96.4	0	0.2	7.7	0.5	2	23.3	96.4	0.3	1.3	24.2	5.8	43	7.1	52	0.2	2	13.5	6.5	0.17	15.9	6.5	0.52	15.1	798
318	0.343	120	22.3	350	63.9	5.37	17.3	0.325	113	19.6	348	56.4	5.76	16	0.435	137	17.7	315	56	7.76	16.6	0.5	5.7	7.9	92.4	0.1	1.3	8.6	1	6.5	14.3	89.7	0.5	3.3	15.9	16	68	6.2	26	0.3	1	23.4	7.6	0.35	15.5	7.3	0.27	16.7	375
319	0.312	109	22	349	63	4.95	21.3	0.175	101	34	NA	58.9	2.97	11.1	0.452	143	19.7	316	62	7.25	17.7	1	8.2	11.5	90.2	0.1	1.1	12.7	4	15.6	21.3	82.6	0.2	0.7	25.8	17.3	73	5.4	23	0.2	1	23.6	6.2	0.5	15	NA	NA	14.2	NA
320	0.349	119	24.3	341	71.4	4.89	20.7	0.334	115	21.6	344	62.8	5.32	15.1	0.422	137	21	325	65	6.51	17.4	0.4	5.3	7	92.5	0.1	1.3	7.6	3.5	32.8	6.7	62	0.3	2.8	10.8	9.9	54	7.1	38	0.2	1	18.4	6.8	0.3	14.6	8.9	0.4	16.6	453
321	0.327	114	22.6	349	64.8	5.05	19.4	0.372	130	18.2	349	52.1	7.14	18.1	0.423	136	19.2	322	60	7.09	17	0.5	3.7	12.6	95	0.1	1	13.2	0.8	3.2	24	94.5	0.2	0.8	25.4	9.1	45	9.9	49	0.2	1	20.1	7.9	0.49	16.3	6.7	0.42	13.8	633
322	0.341	118	25.5	346	73.7	4.63	17.6	0.338	117	22.1	346	63.9	5.29	15.1	0.38	118	21.2	311	68	5.56	19.5	1.7	16.3	8.5	82	0.1	1.4	10.3	3.9	16.7	18.6	79.3	0.7	3.1	23.4	13.6	66	6.4	31	0.3	2	20.6	8.8	0.42	17.8	7.9	0.33	16.2	422
323	0.376	129	25.1	343	73.3	5.13	20.1	0.312	109	20.9	349	59.9	5.21	17.8	0.432	143	20.9	331	63	6.83	17.2	1.5	13.3	9.7	85	0.1	1	11.4	6.2	52.9	5.3	45.5	0.2	1.3	11.7	5.5	37	8.5	57	0.2	1	14.9	7.9	0.35	16.2	6.8	0.25	15.9	372
324	0.375	118	19.8	315	63	5.95	23.2	0.361	107	17.2	296	58	6.22	24.3	0.478	166	21.3	347	61	7.81	17.1	0.4	2.2	17.8	92.3	NA	NA	19.3	2	11.1	13.5	74.8	NA	NA	18.1	NA	NA	4.3	29.6	0.3	2.3	14.5	NA	NA	NA	NA	NA	NA	469
325	0.147	60	17.5	408	43	3.42	NA	0.304	97	17.6	319	55	5.52	39.3	0.357	122	19.8	342	58	6.15	25.9	2.4	27.9	4.8	55.3	NA	NA	8.6	4.3	30.7	6.8	48.3	NA	NA	14.1	0.5	3	16.1	87.8	NA	NA	18.3	NA	NA	NA	NA	NA	NA	NA
326	0.327	89	19.3	272	71	4.6	27.4	0.339	100	18.9	295	64	5.29	21	0.496	168	19.4	339	57	8.67	18.8	0.6	4.5	11.5	85.7	NA	NA	13.4	0.4	3.5	10.1	90.8	NA	NA	11.1	NA	NA	6.7	44.9	0.1	0.6	15	7.2	NA	17	9.2	5.2	17.6	570
327	0.387	111	20.1	287	70	5.53	24.9	0.346	124	18.3	358	51	6.78	21	0.624	165	19	264	72	8.67	25.1	2.4	26.8	5.2	57	NA	NA	9.1	3	14.6	15	72.7	NA	NA	20.7	0.5	5.6	8.5	88.7	NA	NA	9.6	9.1	NA	20.7	NA	NA	NA	699
328	0.193	58	19.8	301	66	2.93	24.8	0.3	87	15.9	290	55	5.46	29.8	0.458	164	21.3	358	59.4	7.71	17.8	0	1	4.4	95.5	NA	NA	4.6	0.4	2.5	15.3	91.9	NA	NA	16.7	8.5	53	5.2	32.8	0.3	1.9	16	NA	NA	NA	NA	NA	NA	412
329	0.324	110	18	340	53	6.12	28.7	0.352	116	17.5	330	53	6.64	26.5	0.456	155	20.2	340	59	7.69	15.6	0.4	2.4	14.4	92.6	NA	NA	15.6	0.4	2.6	13.9	91	NA	NA	15.3	NA	NA	9.9	57.4	0.3	2	17.2	NA	NA	NA	NA	NA	NA	680
330	0.382	93	16.8	243	69	5.54	28.9	0.322	92	15.1	286	53	6.08	22.9	0.467	162	19.3	347	55.7	8.39	18	5.9	13.1	36.5	80.5	NA	NA	45.4	0.5	2.9	15.1	89.2	NA	NA	16.9	9.9	69.8	3.4	24.1	0.6	4.6	14.1	NA	NA	NA	NA	NA	NA	562
331	0.184	57	13.3	310	43	4.27	28.2	0.3	91	13.4	303	44	6.81	29.7	0.403	142	18	352	50.9	7.91	17.5	0.2	1.4	13.1	94.9	NA	NA	13.8	0.6	2.7	22.2	92.4	NA	NA	24	18.2	78.8	4.3	18.8	0.1	0.4	23	NA	NA	NA	NA	NA	NA	NA
332	0.384	128	23.7	333	71	5.41	25	0.352	109	17.7	310	57	6.17	28.3	0.348	111	17.8	319	56	6.22	24.8	3	24.4	7.5	60.1	NA	NA	12.4	2.8	14.2	13.9	70.5	NA	NA	19.7	8	47.9	6.4	38.3	NA	NA	16.8	NA	NA	NA	NA	NA	NA	596
333	0.343	104	17.9	303	59	5.81	27.9	0.308	91	15.1	295	51	6.03	24.7	0.453	161	20.2	355	56.8	7.98	18	0.4	2.9	12.7	90.9	NA	NA	14	0.4	2.8	14.4	92.1	NA	NA	15.6	7.1	52.7	5.6	41	0.3	2	13.6	NA	NA	NA	NA	NA	NA	651
334	0.158	55	17.5	348	50	3.15	37.6	0.266	90	19.6	338	58	4.59	43.9	0.464	165	20.6	356	58	8	25	2.6	27.9	5.2	55.5	NA	NA	9.3	0.9	5.8	13	81.7	NA	NA	15.9	2.2	9.2	17.7	75.3	NA	NA	23.5	NA	NA	NA	NA	NA	NA	719
335	0.448	111	16.3	248	66	6.79	28.7	0.37	108	15.2	292	52	7.12	24.5	0.404	141	19.5	349	56	7.22	17.1	4.7	10.7	36.7	83.6	NA	NA	43.9	0.3	1.9	16.7	93.7	NA	NA	17.8	6	75.2	1.3	15.8	0.6	7.6	8	NA	NA	NA	NA	NA	NA	290
336	0.15	41	11.8	273	43	3.46	28.4	0.251	82	15.9	325	49	5.11	39.3	0.527	165	18.7	313	60	8.84	16.6	0.6	4	15.8	94	0.4	2	16.8	NA	NA	3.52	64	0.27	5	5.5	17.2	80	3.4	16	0.3	1	21.4	8.9	0.87	12.4	11.8	0.65	NA	552
337	NA	NA	NA	NA	NA	NA	NA	NA	NA	NA	NA	NA	NA	NA	NA	136	NA	NA	53.2	NA	26.3	NA	NA	NA	NA	NA	NA	NA	NA	NA	NA	NA	NA	NA	NA	1.2	9.4	8	63.1	NA	NA	12.6	NA	NA	NA	NA	NA	NA	NA
338	0.176	49	12.3	278	44	3.98	29.2	0.152	47	10	307	33	4.66	35.7	0.457	143	17.4	313	56	8.21	15.7	3.1	23	10.2	75	0.4	3	13.7	NA	NA	6.02	81	0.11	2	7.4	16.9	76	3.8	17	1.2	6	22.3	7.7	0.67	11.6	9.7	1.246	NA	1281
339	NA	NA	NA	NA	NA	NA	NA	NA	NA	NA	NA	NA	NA	NA	0.334	122	18.2	365	49.8	6.7	25.3	NA	NA	NA	NA	NA	NA	NA	NA	NA	NA	NA	NA	NA	NA	1.1	8.5	8.5	63.5	NA	NA	13.4	NA	NA	NA	NA	NA	NA	NA
340	0.198	60	11.8	303	39	5.1	22.7	0.274	91	10.9	331	33	8.29	37	0.495	158	16.8	319	53	9.39	16.9	0.4	12	3.3	87	0	1	3.7	NA	NA	12.94	60	0.54	3	21.5	10.4	64	4.9	31	0.4	3	16.1	7.9	0.6	11.2	10.2	1.384	NA	1352
341	NA	NA	NA	NA	NA	NA	NA	NA	NA	NA	NA	NA	NA	NA	NA	159	NA	NA	55.2	NA	26.1	NA	NA	NA	NA	NA	NA	NA	NA	NA	NA	NA	NA	NA	NA	1.1	8.8	7.8	61.2	NA	NA	12.8	NA	NA	NA	NA	NA	NA	NA
342	0.215	66	16.7	307	54	3.96	20.9	0.304	94	18.9	309	61	4.97	29	0.407	123	18.7	302	61.9	6.57	17.7	1.4	8	15.8	91	0.2	1	17.4	0.9	8	9.6	88	0.5	4	11	8.6	63	4.4	32	0.1	1	13.7	9.9	1.11	14.9	8	0.32	14.3	400
343	NA	NA	NA	NA	NA	NA	NA	NA	NA	NA	NA	NA	NA	NA	0.379	132	20.2	348	57.9	6.55	24.8	NA	NA	NA	NA	NA	NA	NA	NA	NA	NA	NA	NA	NA	NA	3.6	16.4	11.2	50.8	NA	NA	22	NA	NA	NA	NA	NA	NA	NA
344	0.176	50	14.1	284	50	3.55	30	0.328	102	17.9	311	57	5.71	26	0.362	106	15.8	293	53.8	6.73	22	0.2	3	7.6	97	0.1	1	7.9	2.7	16	13.3	80	0.7	4	16.7	4.8	62	2.5	31	0.1	1	7.9	8	0.62	15.5	11.1	0.54	12.6	483
345	NA	NA	NA	NA	NA	NA	NA	NA	NA	NA	NA	NA	NA	NA	NA	146	NA	NA	59.9	NA	23.8	NA	NA	NA	NA	NA	NA	NA	NA	NA	NA	NA	NA	NA	NA	2.9	17.9	7.6	46.9	NA	NA	16.3	NA	NA	NA	NA	NA	NA	NA
346	NA	NA	NA	NA	NA	NA	NA	NA	NA	NA	NA	NA	NA	NA	0.387	132	19.1	341	56	6.91	21.7	NA	NA	NA	NA	NA	NA	NA	NA	NA	NA	NA	NA	NA	NA	4	23.2	8.6	49.6	NA	NA	17.4	NA	NA	NA	NA	NA	NA	NA
347	NA	NA	NA	NA	NA	NA	NA	NA	NA	NA	NA	NA	NA	NA	0.308	113	17.6	367	48	6.42	22.6	NA	NA	NA	NA	NA	NA	NA	NA	NA	NA	NA	NA	NA	NA	7.1	37.4	8.4	44.2	NA	NA	19.1	NA	NA	NA	NA	NA	NA	NA
348	NA	NA	NA	NA	NA	NA	NA	NA	NA	NA	NA	NA	NA	NA	0.418	126	19.9	301	66	6.33	23.9	NA	NA	NA	NA	NA	NA	NA	NA	NA	NA	NA	NA	NA	NA	4.9	30.6	9.2	57.7	NA	NA	16	NA	NA	NA	NA	NA	NA	NA
349	NA	NA	NA	NA	NA	NA	NA	NA	NA	NA	NA	NA	NA	NA	0.401	135	17.5	337	52	7.72	25.4	NA	NA	NA	NA	NA	NA	NA	NA	NA	NA	NA	NA	NA	NA	6.7	30.6	10.1	45.9	NA	NA	21.9	NA	NA	NA	NA	NA	NA	NA
350	NA	NA	NA	NA	NA	NA	NA	NA	NA	NA	NA	NA	NA	NA	0.448	142	18.4	317	58	7.73	24	NA	NA	NA	NA	NA	NA	NA	NA	NA	NA	NA	NA	NA	NA	4.5	30.3	8.2	55.3	NA	NA	14.8	NA	NA	NA	NA	NA	NA	NA
351	NA	NA	NA	NA	NA	NA	NA	NA	NA	NA	NA	NA	NA	NA	0.397	136	17.8	343	52	7.63	23.8	NA	NA	NA	NA	NA	NA	NA	NA	NA	NA	NA	NA	NA	NA	3	16.4	12.1	65.5	NA	NA	18.5	NA	NA	NA	NA	NA	NA	NA
352	NA	NA	NA	NA	NA	NA	NA	NA	NA	NA	NA	NA	NA	NA	0.396	131	17.8	331	54	7.34	27	NA	NA	NA	NA	NA	NA	NA	NA	NA	NA	NA	NA	NA	NA	1.9	16.2	6.6	57.3	NA	NA	11.5	NA	NA	NA	NA	NA	NA	NA
353	NA	NA	NA	NA	NA	NA	NA	NA	NA	NA	NA	NA	NA	NA	0.44	145	20.1	330	61	7.21	22.4	NA	NA	NA	NA	NA	NA	NA	NA	NA	NA	NA	NA	NA	NA	4.6	24.3	11.7	62.3	NA	NA	18.8	NA	NA	NA	NA	NA	NA	NA
354	NA	NA	NA	NA	NA	NA	NA	NA	NA	NA	NA	NA	NA	NA	0.418	139	20.3	333	61	6.85	22.4	NA	NA	NA	NA	NA	NA	NA	NA	NA	NA	NA	NA	NA	NA	4.2	28.5	8.3	55.6	NA	NA	14.9	NA	NA	NA	NA	NA	NA	NA
355	NA	NA	NA	NA	NA	NA	NA	NA	NA	NA	NA	NA	NA	NA	0.46	151	19.4	328	59	7.8	23.5	NA	NA	NA	NA	NA	NA	NA	NA	NA	NA	NA	NA	NA	NA	7.5	35.4	10.3	48.6	NA	NA	21.1	NA	NA	NA	NA	NA	NA	NA
356	NA	NA	NA	NA	NA	NA	NA	NA	NA	NA	NA	NA	NA	NA	0.389	135	18	347	52	7.49	25.7	NA	NA	NA	NA	NA	NA	NA	NA	NA	NA	NA	NA	NA	NA	6.6	36.9	7.8	44	NA	NA	17.8	NA	NA	NA	NA	NA	NA	NA
357	NA	NA	NA	NA	NA	NA	NA	NA	NA	NA	NA	NA	NA	NA	0.461	152	19.1	330	58	7.95	23.3	NA	NA	NA	NA	NA	NA	NA	NA	NA	NA	NA	NA	NA	NA	5	32.3	7.8	50.2	NA	NA	15.5	NA	NA	NA	NA	NA	NA	NA
358	NA	NA	NA	NA	NA	NA	NA	NA	NA	NA	NA	NA	NA	NA	0.438	137	17.8	313	57	7.69	25.6	NA	NA	NA	NA	NA	NA	NA	NA	NA	NA	NA	NA	NA	NA	4.4	31.3	7.5	52.9	NA	NA	14.1	NA	NA	NA	NA	NA	NA	NA
359	NA	NA	NA	NA	NA	NA	NA	NA	NA	NA	NA	NA	NA	NA	0.44	148	19.9	336	59	7.45	23.4	NA	NA	NA	NA	NA	NA	NA	NA	NA	NA	NA	NA	NA	NA	5.8	35.5	9	54.6	NA	NA	16.4	NA	NA	NA	NA	NA	NA	NA
360	0.349	103	28.3	295	96	3.64	28.7	0.396	126	22.3	318	70	5.66	23.4	0.503	161	22.1	320	69	7.29	20.7	2.9	19.3	10.5	70.3	NA	NA	15	6.6	43.4	6.4	42.2	NA	NA	15.1	9.6	61.1	4.4	27.9	NA	NA	15.7	10	NA	19.4	NA	NA	NA	335
361	0.31	101	18.2	326	56	5.54	35.9	0.178	67	15.8	376	42	4.23	NA	0.365	118	19.1	323	59	6.19	27	2.9	23.2	7.9	62.8	NA	NA	12.6	3.8	18.4	14.1	68.6	NA	NA	20.6	10.4	41.1	12.1	48	NA	NA	25.2	NA	NA	NA	NA	NA	NA	NA
362	0.355	121	21.2	341	62	5.72	25.5	0.346	117	17.9	338	53	6.53	30.8	0.38	120	17.7	316	56	6.78	23.9	1.9	21.1	5.6	62.4	NA	NA	8.9	4.3	35	5.7	46	NA	NA	12.4	15.4	49.7	11.5	37.3	NA	NA	30.9	NA	NA	NA	NA	NA	NA	902
363	0.229	82	17.2	358	48	4.78	35.6	0.148	66	16.9	446	38	3.9	NA	0.305	99	17.6	325	54	5.64	26	3.3	29.2	6.3	56.1	NA	NA	11.3	4.4	20.2	13.5	62.7	NA	NA	21.6	6.4	25.8	15	60.6	NA	NA	24.7	NA	NA	NA	NA	NA	NA	NA
364	0.359	117	21.5	326	66	5.44	24.9	0.34	111	17.9	326	55	6.19	27.7	0.401	126	19.1	314	61	6.58	31.2	1.3	22.3	3.5	61.6	NA	NA	5.7	5.4	33.7	8	50	NA	NA	16	5.3	34.8	7.7	51	NA	NA	15.1	NA	NA	NA	NA	NA	NA	527
365	0.41	133	23.1	324	71	5.77	24.2	0.343	104	18.5	303	61	5.62	20.7	0.385	124	18.3	322	57	6.76	27.6	2.3	18.4	8.2	64.8	NA	NA	12.7	7.7	35.3	10.1	46	NA	NA	21.9	6.4	40.2	7.2	45.7	NA	NA	15.8	NA	NA	NA	NA	NA	NA	430
366	0.242	88	18.6	364	51	4.74	36.3	0.218	82	16.9	376	45	4.84	33.9	0.433	138	18.2	319	57	7.6	25.2	1.5	13.6	8.1	74.1	NA	NA	10.9	4.5	20	14.7	65.9	NA	NA	22.3	5.2	31.2	9.4	56.5	NA	NA	16.7	NA	NA	NA	NA	NA	NA	NA
367	0.378	122	22.3	323	69	5.48	20.3	0.336	113	16.8	336	50	6.71	36.2	0.448	137	17.7	306	58	7.72	25	2.9	25.7	6.3	55.9	NA	NA	11.2	8.8	33.3	13.3	50.3	NA	NA	26.4	5.6	25.4	13.7	61.6	NA	NA	22.2	7.7	NA	17.9	NA	NA	NA	798
368	0.333	116	18.4	348	53	6.29	28	0.299	96	15.7	321	49	6.11	35.3	0.399	131	17.4	328	53	7.52	29.6	3.1	25.8	6.6	54.6	NA	NA	12	3.7	22.2	10.4	62.6	NA	NA	16.6	5.1	31.9	8.4	52.9	NA	NA	15.9	NA	NA	NA	NA	NA	NA	596
369	0.315	107	21.7	340	64	4.92	24.4	0.228	90	18.1	395	46	4.96	NA	0.334	111	19.6	332	59	5.66	21.3	1.3	20.9	3.8	64.1	NA	NA	6	3.8	24	9.9	62.3	NA	NA	15.9	2.9	29.4	5.7	58.4	NA	NA	9.7	NA	NA	NA	NA	NA	NA	740
370	0.335	113	20.2	337	60	5.59	26.9	0.243	87	16.1	358	45	5.4	31.1	0.385	127	17.2	330	52	7.4	29.4	1.7	15.9	7.4	68.6	NA	NA	10.8	4.7	27.3	9.4	55.1	NA	NA	17.1	5.9	32.3	9.8	53	NA	NA	18.4	NA	NA	NA	NA	NA	NA	NA
371	0.342	114	20.7	333	62	5.51	24.6	0.239	85	19.6	356	55	4.34	36.6	0.312	99	19	317	60	5.2	28	4.4	42.1	3.7	35.6	NA	NA	10.5	5.4	41.8	5.4	41.3	NA	NA	13	7.2	37.7	9.4	49.4	NA	NA	19.1	NA	NA	NA	NA	NA	NA	654
372	0.305	92	19.3	302	64	4.77	21.6	0.308	86	15.6	279	56	5.5	22.5	0.43	151	21.4	351	61.1	7.04	16.9	0.1	1.3	6.3	92.7	NA	NA	6.8	0.5	3.3	14.3	89	NA	NA	16.1	11.6	57.6	6.8	33.7	0.8	4	20.1	NA	NA	NA	NA	NA	NA	723
373	0.217	64	15.6	295	53	4.1	22.8	0.326	103	17.7	316	56	5.82	21.9	0.567	164	18.3	289	63	8.95	NA	1.6	12	11.2	86	0.2	1	13.1	1.3	8	15.8	90	0.3	2	17.5	NA	NA	7.14	46	NA	NA	15.5	8.2	0.73	15	9.6	0.29	11.9	306
374	0.291	100	20	344	58	5.01	25.8	0.287	105	20.2	366	55	5.21	22.5	0.356	120	18.4	337	55	6.52	17	0.1	1.7	7.3	91.4	NA	NA	8	4.5	25.8	9.3	54	NA	NA	17.3	NA	40.7	8.5	55.4	0.1	0.8	15.4	NA	NA	NA	NA	NA	NA	574
375	NA	NA	NA	NA	NA	NA	NA	NA	NA	NA	NA	NA	NA	NA	0.39	137	19	351	54	7.22	19	NA	NA	NA	NA	NA	NA	NA	NA	NA	NA	NA	NA	NA	NA	3.4	28.7	7.3	62	NA	NA	11.8	NA	NA	NA	NA	NA	NA	NA
376	0.326	94	21.7	288	75	4.34	23.7	0.152	56	21.4	368	58	2.62	23.5	0.327	113	21	346	61	5.38	16.7	0.4	4.2	6.9	79.7	NA	NA	8.6	0.3	2.6	11.7	88.4	NA	NA	13.2	NA	23.7	8.9	65	0.1	1	13.8	9.5	NA	17.8	NA	NA	NA	375
377	0.288	92	19.5	319	61	4.72	21.7	0.348	96	16	276	58	6	22.8	0.437	154	22.1	352	62.8	6.96	16.4	0.1	0.9	7.9	97	NA	NA	8.1	0.5	3.6	11.9	88.7	NA	NA	13.4	12.4	68.8	4.9	27	0.2	1.1	18	NA	NA	NA	NA	NA	NA	500
378	0.327	114	20.9	349	60	5.45	20	0.286	101	19.1	353	54	5.3	22.9	0.39	131	18.7	336	56	7.01	16.9	2	24.2	4.3	52.4	NA	NA	8.2	5.4	39.1	6.3	46.3	NA	NA	13.7	3.9	32	7	58	0.2	1	12.1	NA	NA	NA	NA	NA	NA	479
379	0.326	107	21	328	64	5.09	22	0.305	109	19.7	357	55	5.54	27.6	0.309	110	19.5	356	55	5.64	16.4	1.2	10.4	7.7	69.7	NA	NA	11.1	13.1	37.1	14.4	40.9	NA	NA	35.3	NA	22.2	15.9	76.2	0	0.2	20.8	NA	NA	NA	NA	NA	NA	376
380	0.279	81	18	290	62	4.5	26.2	0.239	92	19.7	385	51	4.68	27.9	0.321	110	20.2	343	59	5.45	17.6	0.5	5.2	7	79.1	NA	NA	8.9	7.8	43.8	8.3	46.6	NA	NA	17.9	NA	56.5	6.1	34	0.1	0	17.7	NA	NA	NA	NA	NA	NA	876
381	0.313	106	21.4	339	63.2	4.95	19.5	0.352	123	18.3	349	52.4	6.72	21.3	0.475	158	18.7	333	56	8.44	17.4	1.2	14.3	6.8	80.5	0.4	4.9	8.4	3.1	28.7	7.6	69.4	0.2	1.7	10.9	7.5	51	6.3	42	0.3	2	14.9	7	0.41	17.3	8.3	0.13	15.6	154
382	0.245	81	18.5	331	56	4.38	30.7	0.277	106	20.3	383	53	5.22	23.2	0.347	119	18	343	53	6.6	16.4	0.5	3.6	13.2	86.7	NA	NA	15.2	7.6	41.5	8.8	47.9	NA	NA	18.3	5.2	23	17	76	0.1	1	22.5	NA	NA	NA	NA	NA	NA	509
383	0.371	113	22.5	305	74	5.02	31	0.264	99	21	375	56	4.71	22	0.345	116	19.2	336	57	6.03	16.6	0.6	6.3	7.4	77	NA	NA	9.6	4.5	27.5	9.4	56.7	NA	NA	16.5	NA	30.5	5.8	53.1	0.1	1.3	10.8	NA	NA	NA	NA	NA	NA	360
384	0.333	100	21.6	300	72	4.62	23.2	0.281	105	20.5	374	55	5.11	24.3	0.268	98	21.7	366	59	4.51	18.8	1	12.4	5.2	65.4	NA	NA	7.9	2.1	18.4	7.2	64.4	NA	NA	11.2	NA	18.5	4.3	76.9	0.1	1	5.6	9.6	NA	20.5	NA	NA	NA	256
385	0.267	85	18.1	318	57	4.69	25.5	0.272	106	18.7	390	48	5.66	29.3	0.335	119	18.6	355	52	6.4	17.3	0.5	4.5	8	77.8	NA	NA	10.3	6.9	32.8	12.1	57.2	NA	NA	21.1	NA	28	8.1	62	0.2	1.4	13	NA	NA	NA	NA	NA	NA	569
386	NA	NA	NA	NA	NA	NA	NA	0.134	63	18.9	470	40	3.34	NA	0.33	113	21.2	342	62	5.32	16.2	NA	NA	NA	NA	NA	NA	NA	3	22	8.9	65.7	NA	NA	13.5	NA	20.5	5.8	61.2	0.2	1.8	9.6	NA	NA	NA	NA	NA	NA	NA
387	0.292	90	20.6	308	67	4.36	27.5	0.267	100	18.4	375	49	5.44	31.3	0.414	141	19.6	341	57	7.21	17	0.5	8.6	4.7	75	NA	NA	6.3	3.4	25.5	8.3	61.9	NA	NA	13.4	NA	38.8	4	41.4	0.1	1	9.4	NA	NA	NA	NA	NA	NA	738
388	0.368	111	24.1	302	80	4.6	25	0.316	112	22	354	62	5.09	21.9	0.344	117	20.7	340	61	5.65	16.6	0.8	11.2	5	70.1	NA	NA	7.2	3	23.7	7.8	61.3	NA	NA	12.8	NA	31.7	6.4	60.3	0.1	0.8	10.5	8.2	NA	19.8	NA	NA	NA	271
389	0.296	93	20.4	314	65	4.55	26.4	0.296	113	19.1	382	50	5.92	24.3	0.403	133	16.8	330	51	7.93	17.2	0.3	3.4	7	81.8	NA	NA	8.6	7.2	32.7	12.3	56.1	NA	NA	21.9	NA	40.3	9.1	56.3	0.1	0.9	16.1	NA	NA	NA	NA	NA	NA	452
390	0.34	105	22.2	309	72	4.72	25.5	0.239	94	18.9	393	48	4.98	33.9	0.397	138	21.5	348	62	6.43	17.1	0.8	11	4.8	66.7	NA	NA	7.2	7.4	40.7	8.6	47.5	NA	NA	18.1	NA	15.4	12.5	72.6	0.1	0.3	17.3	10.1	NA	20	NA	NA	NA	628
391	0.41	122	23.2	298	78	5.25	26.1	0.292	108	21.5	370	58	5.03	21.9	0.332	111	19.6	334	59	5.65	17.5	0.8	10.4	5.7	69.8	NA	NA	8.1	5	41.6	5.5	46.3	NA	NA	11.9	NA	50.6	4.9	44.4	0.1	0.8	11	NA	NA	NA	NA	NA	NA	490
392	0.327	104	20	318	63	5.19	24.5	0.292	109	19.8	373	53	5.51	26	0.34	117	20.2	344	59	5.78	17.1	0.5	6.3	7	81.8	NA	NA	8.5	4.3	23.8	12	66.8	NA	NA	17.9	NA	18.7	8.2	71.8	0.1	0.8	11.5	NA	NA	NA	NA	NA	NA	490
393	0.345	111	22.5	322	70	4.93	26.1	0.309	112	21	362	58	5.33	22.8	0.353	125	20.2	354	57	6.19	16.1	0.8	8.3	6.5	71.8	NA	NA	9.1	6.3	33.1	10.7	56	NA	NA	19.1	NA	7.4	15.7	86.2	0.1	0.3	18.3	NA	NA	NA	NA	NA	NA	403
394	0.318	103	17.5	324	54	5.89	22.3	0.211	86	18	408	44	4.79	30.6	0.392	132	20.4	337	61	6.46	17.6	2.3	16.6	8.8	64.7	NA	NA	13.6	4.1	21.4	12.8	66.8	NA	NA	19.1	NA	20.3	9.9	71.2	0.1	0.8	13.8	NA	NA	NA	NA	NA	NA	797
395	0.353	110	18.1	312	58	6.08	23.6	0.399	118	20.6	348	59	5.74	21.4	0.393	136	21.1	346	61	6.44	16.5	0.6	5.1	10.8	86.5	NA	NA	12.5	2.3	8.6	20.9	77	NA	NA	27.2	11.6	58.4	6	30.6	0.3	1.7	19.7	NA	NA	NA	NA	NA	NA	438
396	0.446	125	17.9	280	64	6.97	29.4	0.207	78	20	377	53	3.9	28	0.428	145	18.7	339	55.3	7.74	16.5	0.4	5.1	7.1	85	NA	NA	8.3	1.5	10.8	9.7	70.7	NA	NA	13.7	13.8	75.2	3.7	20.2	0.1	0.4	18.4	NA	NA	NA	NA	NA	NA	328
397	0.333	100	19.2	300	64	5.2	25.9	0.308	109	20.1	354	57	5.41	25.6	0.388	134	19.5	345	56.5	6.87	17.1	0.6	4.9	10.7	83.4	NA	NA	12.8	1.5	12.1	8.5	68	NA	NA	12.5	10.3	63.7	4.8	29.3	0.2	1	16.3	NA	NA	NA	NA	NA	NA	117
398	0.313	102	16.3	326	50	6.26	24.2	0.304	113	18.6	372	50	6.08	22.7	0.431	147	18.3	341	53.5	8.05	15.8	0.3	3.3	7.3	86.9	NA	NA	8.4	1.4	10.2	9.4	69.9	NA	NA	13.5	9.5	61.3	5.1	32.9	0.1	0.5	15.5	NA	NA	NA	NA	NA	NA	607
399	0.295	91	21.6	308	70	4.21	27.2	0.338	124	20.2	367	55	6.15	34.2	0.491	173	22.2	352	63	7.79	16.5	0.2	2.5	5.6	88.1	NA	NA	6.4	1.2	6.5	14.2	78.4	NA	NA	18.1	9.1	65.6	3.6	25.4	0.1	0.5	14	NA	NA	NA	NA	NA	NA	617
400	0.326	100	19.3	307	63	5.18	24.2	0.288	104	20.2	361	56	5.14	24.2	0.501	171	20.2	341	59	8.48	16.7	1.2	5.9	16.6	84.1	NA	NA	19.7	3.6	18.8	11.4	59.1	NA	NA	19.3	NA	NA	2.1	10	0.4	1.7	21.4	NA	NA	NA	NA	NA	NA	747
401	0.202	70	20.8	347	60	3.37	25.1	0.277	105	19	379	50	5.53	26.7	0.369	127	19.8	344	57.4	6.43	17.6	0.1	1.8	7.3	91	NA	NA	8	2.2	9.5	16.8	71.2	NA	NA	23.6	19.7	68.4	7.7	27	0.1	0.4	28.7	NA	NA	NA	NA	NA	NA	630
402	0.334	98	22.6	293	77	4.34	26.8	0.342	119	21.6	348	62	5.52	20.2	0.396	138	21.1	348	60.6	6.54	16.1	0.3	3.6	7.6	90	NA	NA	8.4	3.2	17	11.2	58.9	NA	NA	19.1	19.6	91.3	1.6	7.3	0.1	0.6	21.4	7.4	NA	17.3	NA	NA	NA	616
403	0.363	123	20	339	59	6.15	24.3	0.339	129	19.8	381	52	6.52	22.4	0.438	153	19.8	349	56.8	7.71	16.2	0.2	1.7	11.2	92.5	NA	NA	12.1	2.2	10.2	15.3	69.9	NA	NA	21.9	13.3	79.8	3	18	0.1	0.7	16.7	NA	NA	NA	NA	NA	NA	692
404	0.388	120	17	309	55	7.06	27.8	0.365	125	18.5	370	50	7.31	22	0.417	144	18.9	345	54.9	7.6	14.9	0.4	4.6	6.7	86.9	NA	NA	7.7	2.4	13.8	11.1	64.2	NA	NA	17.3	12.4	72.6	4.1	24.2	0.1	0.4	17.1	NA	NA	NA	NA	NA	NA	728
405	0.282	87	20.7	309	67	4.21	28	0.381	141	19.6	370	53	7.19	25.4	0.43	148	20.8	344	60.4	7.12	16.9	0.1	1.6	6.7	93.2	NA	NA	7.2	1.5	8.3	13.4	73.5	NA	NA	18.2	15.6	77.1	4.1	20.3	0.1	0.5	20.2	NA	NA	NA	NA	NA	NA	617
406	NA	NA	NA	NA	NA	NA	NA	NA	NA	NA	NA	NA	NA	NA	NA	NA	NA	NA	NA	NA	NA	NA	NA	NA	NA	NA	NA	NA	NA	NA	NA	NA	NA	NA	NA	NA	NA	NA	NA	NA	NA	NA	NA	NA	NA	NA	NA	NA	NA
407	NA	NA	NA	NA	NA	NA	NA	NA	NA	NA	NA	NA	NA	NA	NA	NA	NA	NA	NA	NA	NA	NA	NA	NA	NA	NA	NA	NA	NA	NA	NA	NA	NA	NA	NA	NA	NA	NA	NA	NA	NA	NA	NA	NA	NA	NA	NA	NA	NA
408	NA	NA	NA	NA	NA	NA	NA	NA	NA	NA	NA	NA	NA	NA	NA	NA	NA	NA	NA	NA	NA	NA	NA	NA	NA	NA	NA	NA	NA	NA	NA	NA	NA	NA	NA	NA	NA	NA	NA	NA	NA	NA	NA	NA	NA	NA	NA	NA	NA
409	NA	NA	NA	NA	NA	NA	NA	NA	NA	NA	NA	NA	NA	NA	NA	NA	NA	NA	NA	NA	NA	NA	NA	NA	NA	NA	NA	NA	NA	NA	NA	NA	NA	NA	NA	NA	NA	NA	NA	NA	NA	NA	NA	NA	NA	NA	NA	NA	NA
410	NA	NA	NA	NA	NA	NA	NA	NA	NA	NA	NA	NA	NA	NA	NA	NA	NA	NA	NA	NA	NA	NA	NA	NA	NA	NA	NA	NA	NA	NA	NA	NA	NA	NA	NA	NA	NA	NA	NA	NA	NA	NA	NA	NA	NA	NA	NA	NA	NA
411	NA	NA	NA	NA	NA	NA	NA	NA	NA	NA	NA	NA	NA	NA	NA	NA	NA	NA	NA	NA	NA	NA	NA	NA	NA	NA	NA	NA	NA	NA	NA	NA	NA	NA	NA	NA	NA	NA	NA	NA	NA	NA	NA	NA	NA	NA	NA	NA	NA
412	NA	NA	NA	NA	NA	NA	NA	NA	NA	NA	NA	NA	NA	NA	NA	NA	NA	NA	NA	NA	NA	NA	NA	NA	NA	NA	NA	NA	NA	NA	NA	NA	NA	NA	NA	NA	NA	NA	NA	NA	NA	NA	NA	NA	NA	NA	NA	NA	NA
413	NA	NA	NA	NA	NA	NA	NA	NA	NA	NA	NA	NA	NA	NA	NA	NA	NA	NA	NA	NA	NA	NA	NA	NA	NA	NA	NA	NA	NA	NA	NA	NA	NA	NA	NA	NA	NA	NA	NA	NA	NA	NA	NA	NA	NA	NA	NA	NA	NA
414	NA	NA	NA	NA	NA	NA	NA	NA	NA	NA	NA	NA	NA	NA	NA	NA	NA	NA	NA	NA	NA	NA	NA	NA	NA	NA	NA	NA	NA	NA	NA	NA	NA	NA	NA	NA	NA	NA	NA	NA	NA	NA	NA	NA	NA	NA	NA	NA	NA
415	NA	NA	NA	NA	NA	NA	NA	NA	NA	NA	NA	NA	NA	NA	NA	NA	NA	NA	NA	NA	NA	NA	NA	NA	NA	NA	NA	NA	NA	NA	NA	NA	NA	NA	NA	NA	NA	NA	NA	NA	NA	NA	NA	NA	NA	NA	NA	NA	NA
416	NA	NA	NA	NA	NA	NA	NA	NA	NA	NA	NA	NA	NA	NA	NA	NA	NA	NA	NA	NA	NA	NA	NA	NA	NA	NA	NA	NA	NA	NA	NA	NA	NA	NA	NA	NA	NA	NA	NA	NA	NA	NA	NA	NA	NA	NA	NA	NA	NA
417	NA	NA	NA	NA	NA	NA	NA	NA	NA	NA	NA	NA	NA	NA	NA	NA	NA	NA	NA	NA	NA	NA	NA	NA	NA	NA	NA	NA	NA	NA	NA	NA	NA	NA	NA	NA	NA	NA	NA	NA	NA	NA	NA	NA	NA	NA	NA	NA	NA
418	0.282	92	20.4	326	62.5	4.51	20.3	0.267	90	17.1	337	50.7	5.27	18.8	0.447	141	18.6	315	59	7.59	17.2	2.2	21.6	7.7	77.1	0	0.1	10	4.4	17.8	18.9	76.4	0.8	3.3	24.7	7.3	59	4.5	36	0.1	1	12.4	5.2	0.22	16	7.9	0.32	15.5	406
419	0.271	92	18	339	53.1	5.1	23.7	0.287	97	15.8	338	46.8	6.13	24	0.415	130	18.3	313	58	7.11	15.4	0.2	2.6	8.5	96.4	0.1	0.8	8.8	20.1	37.2	32.9	60.9	0.7	1.3	54.1	16.7	58	8.5	29	0.5	2	28.8	6.2	0.53	15	12.6	0.33	13.1	263
420	0.3	100	21	333	62.9	4.77	20.7	0.316	106	17.1	335	51.1	6.19	17	0.376	123	16.6	327	51	7.42	18	2.7	34.5	4.9	63.8	0	0.4	7.7	7.7	29.7	16.6	63.8	1.3	4.9	26	5.2	28	12.6	68	0.2	1	18.5	5	0.19	16	6.1	0.24	15.5	388
421	0.352	117	19.7	332	59.4	5.93	19.8	0.276	96	15.8	348	45.4	6.08	20.3	0.474	154	19.8	325	61	7.78	19.4	3.6	26.4	9	65.5	0.6	4.1	13.8	3.1	14.5	17.6	81.2	0.7	3.4	21.6	5.4	31	11.4	66	0.2	1	17.4	6.2	0.44	15	6.4	0.61	15	947
422	0.325	111	25.5	342	74.5	4.36	18.1	0.329	109	20.9	331	63.1	5.21	15.3	0.516	167	19.9	324	61	8.41	17.4	1.2	17.5	5.7	80.8	0	0.7	7	NA	20	NA	78	NA	0.1	19.3	4.6	34	8.4	64	0.1	1	13.3	5.9	0.22	16.9	6.8	0.2	16.8	301
423	0.265	90	17.3	340	51	5.2	23	0.313	106	15.3	339	45.2	6.92	27.5	NA	NA	NA	NA	NA	NA	NA	0.4	4.8	7.6	94.4	0	0.5	8	2.1	12.2	14.9	85.3	0.3	1.8	17.4	NA	NA	NA	NA	NA	NA	NA	5.9	0.55	15.5	8.9	0.69	15.2	775
424	NA	NA	NA	NA	NA	NA	NA	0.317	113	20.9	356	58.7	5.4	16.9	0.51	169	21	331	63	8.05	17.4	NA	NA	NA	NA	NA	NA	NA	3	32.2	5.8	61.6	0.4	4.4	9.4	7.9	50	6.9	44	0.1	1	15.7	NA	NA	NA	8.9	0.24	15.9	267
425	0.263	88	21	335	62.8	4.19	21.7	0.312	108	16	346	46.2	6.75	25.6	0.443	146	20.5	330	62	7.13	17.1	1.2	21.7	3.8	70.8	0.4	7	5.4	3.5	14.6	19.7	83.6	0.2	0.7	23.7	10.5	66	5.3	33	0.1	1	16	6.7	0.35	15.9	8.5	0.76	16.4	893
426	NA	NA	NA	NA	NA	NA	NA	0.318	112	20.1	352	57	5.58	16.5	0.451	147	19.9	326	61	7.38	16.5	NA	NA	NA	NA	NA	NA	NA	2.9	25	8.2	71.8	0.3	2.5	11.5	12.1	63	6.6	35	0.1	1	19.1	NA	NA	NA	6.8	0.31	14.6	455
427	0.32	112	19.4	350	55.6	5.7	20.7	0.316	109	17.2	345	49.9	6.33	17.2	0.401	129	18.6	322	58	6.95	16.9	0.7	6.9	8.6	91	0.2	1.7	9.5	6.1	25	16.1	66.2	1.6	6.6	24.3	11.2	63	6.1	34	0.1	1	17.7	7.9	0.42	15.5	7.6	0.33	15.5	432
428	NA	NA	NA	NA	NA	NA	NA	0.294	103	18.8	350	53.6	5.48	20.6	0.499	161	19.8	323	61	8.15	16.8	NA	NA	NA	NA	NA	NA	NA	9.1	31.7	18	62.6	1.1	3.8	28.7	8.6	49	7.6	43	0.4	2	17.6	NA	NA	NA	7.7	0.42	15.5	549
429	0.355	125	19.6	352	55.6	6.38	19.6	0.258	90	17.5	349	50.1	5.15	16.5	0.426	140	18.2	329	55	7.69	17.3	0.3	3.6	9.3	95.2	0.1	0.7	9.7	9.4	36.5	15	58.3	1.1	4.2	25.8	7.1	52	5.8	43	0.2	1	13.5	6.1	0.37	14.2	8.8	0.36	14.6	407
430	0.383	103	16.4	269	61	6.28	23.2	0.303	91	15.3	300	51	5.95	24.7	0.428	149	17.8	348	51.3	8.35	18.2	0.2	1.5	10.4	95.1	NA	NA	10.9	0.3	2.2	11.9	89.8	NA	NA	13.3	8	70.1	2.8	24.3	0.2	1.5	11.5	NA	NA	NA	NA	NA	NA	594
431	0.356	105	18	295	61	5.83	23.4	0.41	116	16.4	283	58	7.07	25.6	0.435	152	20.4	349	58.5	7.44	18.3	0.2	1.7	13.9	94.5	NA	NA	14.7	0.5	3	13.9	90.8	NA	NA	15.3	11.2	54.2	6.8	32.8	0.3	1.6	20.7	NA	NA	NA	NA	NA	NA	211
432	0.361	108	20.3	299	68	5.31	29.4	0.355	100	16.6	282	59	6.01	24.9	0.453	158	19.4	349	55.7	8.14	16.8	0.7	5.6	11.6	88.5	NA	NA	13.1	0.5	2.9	14.8	87.4	NA	NA	16.9	15.2	69.8	6	27.4	0.3	1.6	21.8	NA	NA	NA	NA	NA	NA	469
433	0.33	105	19.1	318	60	5.5	26.9	0.356	95	14.2	267	53	6.71	28.3	0.462	160	20.3	346	58.6	7.88	15.9	0.3	2.1	14.1	91.4	NA	NA	15.4	0.2	1.2	16.4	96.3	NA	NA	17	12.2	77.3	2.4	15.5	0.3	2	15.7	NA	NA	NA	NA	NA	NA	618
434	0.273	84	22.2	308	72	3.79	33.2	0.328	93	17	284	60	5.46	23.4	0.442	152	21	344	61	7.24	17.4	0.1	1.5	8.6	93.5	NA	NA	9.2	0.5	3.9	10.9	85.2	NA	NA	12.8	8.1	50.6	6.9	42.8	0.3	1.9	16.1	NA	NA	NA	NA	NA	NA	275
435	0.372	99	17.3	266	65	5.72	24.2	0.319	99	17.4	310	56	5.7	22.4	0.392	141	20.2	360	56.1	6.99	15.8	0.1	1.2	10.5	94.7	NA	NA	11.1	0.3	2.6	11.9	91	NA	NA	13.1	11.5	70.6	4.4	26.8	0.2	1.2	16.3	NA	NA	NA	NA	NA	NA	441
436	0.381	99	18.4	260	71	5.37	23.6	0.33	92	15.9	279	57	5.79	28.7	0.451	158	19.9	350	56.9	7.93	19	0.2	1.9	8.8	93.8	NA	NA	9.4	0.1	1	13.6	96.3	NA	NA	14.1	16.1	84.5	2.1	10.8	0.1	0.3	19.1	NA	NA	NA	NA	NA	NA	557
437	0.399	106	17.5	266	66	6.05	26.1	0.353	101	16.3	286	57	6.19	26.5	0.428	151	20.7	353	58.8	7.28	17.7	0.2	1.6	13.9	92.9	NA	NA	15	0.4	2.3	14.6	90.3	NA	NA	16.2	11.8	58.6	7.2	35.8	0.6	2.8	20.2	NA	NA	NA	NA	NA	NA	641
438	0.285	86	21.4	302	71	4.01	34.7	0.376	105	17.3	279	62	6.06	25.4	0.48	168	22.5	350	64.2	7.48	17.8	0.3	2.2	11.5	94	NA	NA	12.2	1.4	7	16.5	80.8	NA	NA	20.4	9.1	59.7	4.7	30.7	0.2	1.4	15.2	NA	NA	NA	NA	NA	NA	337
439	0.339	88	17.9	260	69	4.91	30	0.363	102	16.6	281	59	6.16	25	0.421	150	19.9	356	55.9	7.53	17.7	0.1	1.2	6.7	97.1	NA	NA	6.9	0.2	1.5	10.4	95.2	NA	NA	10.9	7.9	59.7	4.4	33	0.4	3.4	13.2	NA	NA	NA	NA	NA	NA	208
440	0.367	102	17.8	278	64	5.74	26.4	0.344	102	16.6	297	56	6.15	31	0.446	153	21.1	343	61.5	7.25	17.4	0.1	0.9	10.2	97.1	NA	NA	10.5	0.5	2.7	15	90.1	NA	NA	16.7	12	72.5	4.1	24.6	0.2	1.4	16.5	NA	NA	NA	NA	NA	NA	545
441	0.287	85	18.6	296	63	4.56	25	0.361	101	17.3	280	62	5.83	24.2	0.435	156	21.1	359	58.8	7.4	16.1	0.2	1.6	10	94.4	NA	NA	10.6	0.4	2.5	13.6	90.7	NA	NA	15	11.8	54.6	7.9	36.7	0.6	2.9	21.6	NA	NA	NA	NA	NA	NA	411
442	NA	NA	NA	NA	NA	NA	NA	NA	NA	NA	NA	NA	NA	NA	0.401	142	18.8	354	53	7.56	21	NA	NA	NA	NA	NA	NA	NA	NA	NA	NA	NA	NA	NA	NA	4.6	26.7	9.8	57.2	NA	NA	17.2	NA	NA	NA	NA	NA	NA	NA
443	0.342	114	18.7	333	56	6.1	25.6	0.29	98	15.9	338	47	6.18	23.1	0.459	158	18.6	344	53.9	8.51	18.1	0.4	1.8	22.5	90.8	NA	NA	24.8	0.6	2.5	21.4	90.6	NA	NA	23.6	15.3	69.9	5.3	24.2	0.1	0.6	21.8	NA	NA	NA	NA	NA	NA	907
444	0.335	108	21.6	322	67	5	31.7	0.369	117	17.8	317	56	6.59	22.9	0.302	99	17.4	328	53	5.7	27.9	2.9	32.6	4.2	46.5	NA	NA	9	7.3	39	8.3	44.6	NA	NA	18.6	8.1	36	12	53.3	NA	NA	22.5	NA	NA	NA	NA	NA	NA	524
445	0.288	89	21.9	309	71	4.06	29	0.316	97	17.8	307	58	5.45	27.3	0.419	148	22.2	353	62.7	6.68	17.3	0.2	1.7	8.8	94.6	NA	NA	9.3	0.3	2.1	13.7	91.1	NA	NA	15	7.8	44.5	8.5	48.5	0.3	1.5	17.6	NA	NA	NA	NA	NA	NA	499
446	0.314	103	20.6	328	63	4.99	25	0.31	96	18.9	310	61	5.09	22.2	0.35	122	19.5	349	56	6.25	30.3	1.4	12.2	6.9	61.6	NA	NA	11.2	0.5	3.6	11.1	80.7	NA	NA	13.8	1.7	10.2	11.3	67	NA	NA	16.9	NA	NA	NA	8.2	5.1	NA	624
447	NA	NA	NA	NA	NA	NA	NA	NA	NA	NA	NA	NA	NA	NA	0.464	160	18.3	345	53	8.75	24.5	NA	NA	NA	NA	NA	NA	NA	NA	NA	NA	NA	NA	NA	NA	6.8	30	10.9	47.8	NA	NA	22.7	NA	NA	NA	NA	NA	NA	NA
448	0.338	111	22.3	328	68	4.97	29.7	0.345	123	19.3	357	54	6.38	22.7	0.428	152	21.3	355	60	7.14	25.6	1.3	17.8	5	67.2	NA	NA	7.5	0.9	6	11.7	77.4	NA	NA	15.1	2.2	12.1	12.4	67	NA	NA	18.5	NA	NA	NA	NA	NA	NA	566
449	NA	NA	NA	NA	NA	NA	NA	0.285	92	19	323	59	4.83	22.7	0.353	114	18.7	323	58	6.09	27.5	NA	NA	NA	NA	NA	NA	NA	1.4	9.3	11.3	76.6	NA	NA	14.7	5.8	35.6	8.3	50.8	NA	NA	16.4	NA	NA	NA	NA	NA	NA	397
450	0.093	37	16.7	398	42	2.22	NA	0.119	39	13.1	328	40	2.98	NA	0.395	139	19.4	352	55	7.18	23.5	1.2	12.5	6.6	71.3	NA	NA	9.2	5.1	24.2	11.8	55.7	NA	NA	21.2	2	11.3	12.5	69.1	NA	NA	18.1	NA	NA	NA	NA	NA	NA	NA
451	0.306	103	22.2	337	66	4.63	24.6	0.319	102	18.9	320	59	5.4	23.5	0.436	150	19.9	344	58	7.52	24.1	2.5	28.6	4.7	55.2	NA	NA	8.6	1.4	8.6	12.6	76.6	NA	NA	16.5	1.8	9.8	12.4	66.4	NA	NA	18.7	NA	NA	NA	NA	NA	NA	646
452	0.38	116	17.7	305	58	6.56	25.6	0.275	93	18	338	53	5.18	23	0.453	159	20.9	351	60	7.59	18.3	0.3	0.9	30.7	95.2	NA	NA	32.2	0.3	2.9	10	93.9	NA	NA	10.7	NA	NA	6.5	42.9	0	0.3	15.2	NA	NA	NA	NA	NA	NA	209
453	0.317	102	22.8	322	71	4.47	27.2	0.251	97	18.9	386	49	5.12	38.9	0.315	110	18.8	349	54	5.84	21	3	28.8	5.9	56.2	NA	NA	10.5	4.4	20.4	12.8	58.9	NA	NA	21.7	1.2	7	12.9	72.7	NA	NA	17.8	NA	NA	NA	NA	NA	NA	968
454	0.314	104	19.2	331	58	5.41	26.7	0.254	84	16.9	331	51	4.98	23	0.424	142	19.4	335	58	7.33	15.6	0.5	4.8	8.5	79.5	NA	NA	10.7	0.6	3.7	13.6	86.7	NA	NA	15.7	NA	NA	11.4	56.1	0.4	2	20.2	NA	NA	NA	NA	NA	NA	661
455	0.349	118	19.9	338	59	5.92	27	0.311	99	16.9	318	53	5.86	22.8	0.402	136	19	338	56	7.15	15.8	0.4	1.4	30	94	NA	NA	31.9	0.3	2	14.6	92.7	NA	NA	15.8	NA	NA	8.5	38.3	0.2	1	22.3	NA	NA	NA	NA	NA	NA	428
456	0.362	116	19.2	320	60	6.04	24.7	0.297	97	18.3	327	56	5.3	22.2	0.423	146	20	345	58	7.29	14.7	0.5	4.2	10.5	82.4	NA	NA	12.8	0.7	4.6	13.3	84.4	NA	NA	15.8	NA	NA	3	36.3	0.1	1.5	8.3	NA	NA	NA	NA	NA	NA	549
457	0.317	108	17.4	341	51	6.21	26.1	0.279	93	16.3	333	49	5.7	23.2	0.436	151	19.4	346	56	7.77	17.1	0.3	2.4	10.3	87	NA	NA	11.8	0.5	2.5	17.9	90.1	NA	NA	19.9	NA	NA	7.2	32.4	0.3	1.2	22.3	NA	NA	NA	NA	NA	NA	572
458	0.301	95	19.9	316	63	4.77	26.3	0.303	94	17.7	310	57	5.32	22	0.472	159	20.6	337	61	7.71	15.4	0.3	2	13.6	92.1	NA	NA	14.8	0.5	2.2	20.7	92.5	NA	NA	22.4	NA	NA	5.3	44.5	0.1	1.2	11.8	NA	NA	NA	NA	NA	NA	595
459	0.367	119	20.4	324	63	5.83	30.7	0.31	108	17.1	348	49	6.33	31.3	0.408	147	20.1	360	56	7.33	16.1	0.7	1.8	38.2	92.6	NA	NA	41.3	1.2	4.1	25.9	86.6	NA	NA	29.9	NA	NA	2.9	14.1	0.3	1.3	20.6	NA	NA	NA	NA	NA	NA	973
460	0.355	117	19.8	330	60	5.92	25.4	0.222	76	17.4	342	51	4.36	20.6	0.48	163	21.1	340	62	7.71	14.7	0.6	3.2	15.7	85	NA	NA	18.5	0.8	4.9	14.8	88.6	NA	NA	16.7	NA	NA	8.3	38.9	0.3	1.4	21.4	NA	NA	NA	NA	NA	NA	475
461	0.343	110	21.2	321	66	5.19	28.2	0.34	108	17.4	318	55	6.19	23.5	0.411	143	21.6	348	62	6.61	16.1	0.2	1.1	19.9	95.2	NA	NA	20.9	0.8	3.5	20	88.6	NA	NA	22.6	NA	NA	4.8	41	0.5	4.4	11.8	NA	NA	NA	NA	NA	NA	660
462	0.328	117	18.9	357	53	6.18	28	0.323	105	15.6	325	48	6.73	25.4	0.448	154	18	344	52	8.54	17.3	0.2	1.3	14.4	93.9	NA	NA	15.3	0.6	3.8	14.2	89.5	NA	NA	15.9	NA	NA	5.6	32.9	0.2	1.2	17.1	NA	NA	NA	NA	NA	NA	799
463	0.312	104	20.4	333	61	5.11	22	0.336	104	18.9	310	61	5.5	21.2	0.376	131	22.2	348	64	5.89	15.9	0.2	1.2	16.7	94.2	NA	NA	17.1	0.5	2.3	17.7	89.1	NA	NA	19.9	NA	NA	4.2	24.9	0.2	1	16.8	NA	NA	NA	NA	NA	NA	290
464	0.317	103	18.2	325	56	5.66	22.1	0.225	71	15.8	316	50	4.5	21	0.346	116	19.3	335	58	6.01	17.7	0.5	4.7	8.8	82.7	NA	NA	10.7	0.3	2.1	12.4	94.1	NA	NA	13.2	NA	NA	7.7	40.5	0.2	1	19	NA	NA	NA	NA	NA	NA	697
465	0.296	93	23	314	73	4.05	30.4	0.307	99	18.7	322	58	5.29	28.4	0.449	159	22.1	354	62	7.19	16.4	0.4	1	35.6	94.8	NA	NA	37.6	1.1	5.2	18.4	88.7	NA	NA	20.7	NA	NA	2.6	20.5	0.1	1	12.7	8	NA	17.3	NA	NA	NA	736
466	0.374	121	21	324	65	5.76	29.4	0.39	140	20.4	359	57	6.85	22.7	0.329	112	19.8	340	58	5.67	15.7	1.3	12.3	7.6	73.5	NA	NA	10.4	7.4	29.9	12.6	51.1	NA	NA	24.7	7.6	58	5.2	39	0.1	1	13.2	NA	NA	NA	NA	NA	NA	362
467	0.323	114	21.2	353	60	5.38	22.9	0.294	105	21.1	357	59	4.98	21.1	0.341	117	20.6	343	60	5.68	17	2	22.8	5.5	63.3	NA	NA	8.7	5.7	38.6	7.5	50.9	NA	NA	14.8	9	43	10.9	52	0.3	1	20.9	NA	NA	NA	NA	NA	NA	677
468	0.203	70	17.9	345	52	3.91	35.1	0.254	106	19.6	417	47	5.41	36.4	0.333	112	16.6	336	49	6.76	18.4	0.3	4.3	5.8	79.6	NA	NA	7.3	11.9	49	9.6	39.6	NA	NA	24.2	9.3	45	10.7	52	0	0	20.6	NA	NA	NA	NA	NA	NA	1615
469	0.363	129	20.6	355	58	6.25	26.8	0.286	108	19.6	378	52	5.5	22.1	0.368	125	17.1	340	50	7.3	17	4.8	31.8	7	45.8	NA	NA	15.2	6.8	44.9	6.1	40.7	NA	NA	15.1	8	58	4.7	34	0.2	1	13.9	NA	NA	NA	NA	NA	NA	229
470	0.317	103	18.5	325	57	5.56	30.5	0.252	101	18.8	401	47	5.36	21	0.32	110	16.3	344	47	6.76	16.5	1.5	9.4	11.3	72.2	NA	NA	15.7	7.8	38	10.5	51.1	NA	NA	20.6	6.6	49	5.9	44	0.1	1	13.3	NA	NA	NA	NA	NA	NA	650
471	0.325	112	20.7	345	60	5.41	27.6	NA	NA	NA	NA	NA	NA	NA	0.352	120	18.6	341	55	6.45	17.1	1.2	14	6.3	72.5	NA	NA	8.7	NA	NA	NA	NA	NA	NA	NA	9.7	47	9.4	46	0.3	2	20.5	NA	NA	NA	NA	NA	NA	NA
472	0.238	79	17.2	332	52	4.58	27.8	0.296	114	18.5	385	48	6.17	30	0.367	125	17.1	341	50	7.31	16.5	0.3	3.7	7	80.9	NA	NA	8.6	3.9	25.8	9.7	64.1	NA	NA	15.1	7.6	32	14.7	62	0.1	1	23.6	NA	NA	NA	NA	NA	NA	434
473	0.278	84	19.6	302	65	4.28	24.3	0.234	85	20.3	363	56	4.18	29.8	0.34	115	20.5	338	61	5.6	16.3	0.6	7.4	6	78.2	NA	NA	7.7	5.3	37.8	7.3	51.5	NA	NA	14.1	3.6	26	8.7	63	0.1	1	13.7	9.3	NA	17.2	NA	NA	NA	667
474	0.245	80	19	327	58	4.22	21.6	0.443	176	21.1	397	53	8.36	28.5	0.358	123	19.1	344	56	6.43	15.9	0.3	3.4	6.6	85.4	NA	NA	7.7	13.6	44.3	12.9	42.1	NA	NA	30.6	1.8	13	9.9	69	0.2	1	14.2	NA	NA	NA	NA	NA	NA	559
475	NA	74	NA	NA	NA	NA	NA	0.289	109	20	377	53	5.45	22.7	0.339	118	18.5	348	53	6.39	16.7	0.3	5.7	4.3	83.4	NA	NA	5.1	5.3	27.1	12.3	62.7	NA	NA	19.6	5.8	23	18.6	72	0.1	0	25.8	NA	NA	NA	NA	NA	NA	271
476	0.292	94	22.5	322	70	4.17	25.1	0.258	97	21.4	376	57	4.53	23.1	0.354	119	19.6	336	58	6.08	16.4	0.8	10.3	5.5	75	NA	NA	7.3	5.5	39.8	6.6	47.8	NA	NA	13.8	4.2	37	5.6	50	0.1	1	11.2	9.2	NA	20.8	NA	NA	NA	681
477	NA	NA	NA	NA	NA	NA	NA	NA	NA	NA	NA	NA	NA	NA	NA	NA	NA	NA	NA	NA	NA	NA	NA	NA	NA	NA	NA	NA	NA	NA	NA	NA	NA	NA	NA	NA	NA	NA	NA	NA	NA	NA	NA	NA	NA	NA	NA	NA	NA
478	NA	NA	NA	NA	NA	NA	NA	NA	NA	NA	NA	NA	NA	NA	NA	NA	NA	NA	NA	NA	NA	NA	NA	NA	NA	NA	NA	NA	NA	NA	NA	NA	NA	NA	NA	NA	NA	NA	NA	NA	NA	NA	NA	NA	NA	NA	NA	NA	NA
479	NA	NA	NA	NA	NA	NA	NA	NA	NA	NA	NA	NA	NA	NA	NA	NA	NA	NA	NA	NA	NA	NA	NA	NA	NA	NA	NA	NA	NA	NA	NA	NA	NA	NA	NA	NA	NA	NA	NA	NA	NA	NA	NA	NA	NA	NA	NA	NA	NA
480	NA	NA	NA	NA	NA	NA	NA	NA	NA	NA	NA	NA	NA	NA	NA	NA	NA	NA	NA	NA	NA	NA	NA	NA	NA	NA	NA	NA	NA	NA	NA	NA	NA	NA	NA	NA	NA	NA	NA	NA	NA	NA	NA	NA	NA	NA	NA	NA	NA
481	NA	NA	NA	NA	NA	NA	NA	NA	NA	NA	NA	NA	NA	NA	NA	NA	NA	NA	NA	NA	NA	NA	NA	NA	NA	NA	NA	NA	NA	NA	NA	NA	NA	NA	NA	NA	NA	NA	NA	NA	NA	NA	NA	NA	NA	NA	NA	NA	NA
482	NA	NA	NA	NA	NA	NA	NA	NA	NA	NA	NA	NA	NA	NA	NA	NA	NA	NA	NA	NA	NA	NA	NA	NA	NA	NA	NA	NA	NA	NA	NA	NA	NA	NA	NA	NA	NA	NA	NA	NA	NA	NA	NA	NA	NA	NA	NA	NA	NA
483	NA	NA	NA	NA	NA	NA	NA	NA	NA	NA	NA	NA	NA	NA	NA	NA	NA	NA	NA	NA	NA	NA	NA	NA	NA	NA	NA	NA	NA	NA	NA	NA	NA	NA	NA	NA	NA	NA	NA	NA	NA	NA	NA	NA	NA	NA	NA	NA	NA
484	NA	NA	NA	NA	NA	NA	NA	NA	NA	NA	NA	NA	NA	NA	NA	NA	NA	NA	NA	NA	NA	NA	NA	NA	NA	NA	NA	NA	NA	NA	NA	NA	NA	NA	NA	NA	NA	NA	NA	NA	NA	NA	NA	NA	NA	NA	NA	NA	NA
485	NA	NA	NA	NA	NA	NA	NA	NA	NA	NA	NA	NA	NA	NA	NA	NA	NA	NA	NA	NA	NA	NA	NA	NA	NA	NA	NA	NA	NA	NA	NA	NA	NA	NA	NA	NA	NA	NA	NA	NA	NA	NA	NA	NA	NA	NA	NA	NA	NA
486	NA	NA	NA	NA	NA	NA	NA	NA	NA	NA	NA	NA	NA	NA	NA	NA	NA	NA	NA	NA	NA	NA	NA	NA	NA	NA	NA	NA	NA	NA	NA	NA	NA	NA	NA	NA	NA	NA	NA	NA	NA	NA	NA	NA	NA	NA	NA	NA	NA
487	NA	NA	NA	NA	NA	NA	NA	NA	NA	NA	NA	NA	NA	NA	NA	NA	NA	NA	NA	NA	NA	NA	NA	NA	NA	NA	NA	NA	NA	NA	NA	NA	NA	NA	NA	NA	NA	NA	NA	NA	NA	NA	NA	NA	NA	NA	NA	NA	NA
488	NA	NA	NA	NA	NA	NA	NA	NA	NA	NA	NA	NA	NA	NA	NA	NA	NA	NA	NA	NA	NA	NA	NA	NA	NA	NA	NA	NA	NA	NA	NA	NA	NA	NA	NA	NA	NA	NA	NA	NA	NA	NA	NA	NA	NA	NA	NA	NA	NA
489	0.284	91	20.2	320	63	4.5	24.2	0.244	94	21.2	385	55	4.43	20.9	0.34	118	19.8	347	57	5.96	16.2	0.7	9.3	5.2	65.3	NA	NA	8	7.7	45.1	7.3	42.5	NA	NA	17.1	7.5	41	9	50	0.1	0	18.1	NA	NA	NA	NA	NA	NA	195
490	0.311	108	22.6	347	65	4.78	29.6	NA	NA	NA	NA	NA	NA	NA	0.381	132	19.8	346	57	6.68	16.8	1	13.1	5.3	69.3	NA	NA	7.6	NA	NA	NA	NA	NA	NA	NA	5.6	43	6.1	48	0.1	1	12.8	NA	NA	NA	NA	NA	NA	NA
491	0.375	108	19.8	288	68.8	5.45	NA	0.321	110	17.1	343	49.9	6.43	18.6	0.406	129	17.2	318	54	7.49	16.9	NA	NA	NA	57.6	NA	NA	10.2	3.5	13.9	19.9	79	1.2	4.8	25.2	11	64	4.9	28	0.4	2	17.3	NA	NA	11	6.5	0.42	15	642
492	0.273	92	24.6	337	73	3.74	27.7	NA	NA	NA	NA	NA	NA	NA	0.384	132	18.4	344	54	7.17	16.1	1.6	16.3	5.9	61.7	NA	NA	9.6	NA	NA	NA	NA	NA	NA	NA	2.5	17	11.4	76	0.1	0	15	NA	NA	NA	NA	NA	NA	NA
493	0.313	101	20.4	323	63.4	4.94	19.4	0.292	98	15.3	336	45.6	6.41	23	0.47	147	19.1	313	61	7.69	16.7	2.3	32.2	4.5	65	0.1	1	7	0.6	2.9	19.6	95.6	0.1	0.6	20.5	14.6	67	5.7	27	0.2	1	21.6	8.8	0.35	15.9	8.9	0.53	14.7	590
494	0.271	88	27	325	83	3.26	26.9	NA	NA	NA	NA	NA	NA	NA	0.367	130	20.4	354	58	6.37	18	0.7	10.6	4.6	67.8	NA	NA	6.8	NA	NA	NA	NA	NA	NA	NA	4.9	34	8.2	57	0.1	1	14.4	NA	NA	NA	NA	NA	NA	NA
495	0.342	110	21.7	322	67.5	5.07	20.7	0.323	109	17	337	50.5	6.4	18.7	0.406	126	17.5	310	56	7.21	23.9	1.7	18.7	7	78.6	0.2	1.7	9	0.4	1.9	20.5	96.9	0.1	0.6	21.1	11.8	56	6	29	0.2	1	21.1	8.2	0.51	15.1	6.8	0.35	14.5	520
496	0.289	104	19.4	360	54	5.35	26.3	0.294	103	17.2	350	49	6	27.7	0.333	115	17.3	345	50	6.65	16.6	1.4	14.7	6.3	63.8	NA	NA	9.8	2.3	16.3	9.6	67.4	NA	NA	14.3	4.4	23	12.9	69	0.2	1	19	NA	NA	NA	NA	NA	NA	350
497	0.301	96	19.5	319	61.2	4.92	22.3	0.36	127	18.4	353	52	6.92	19.7	0.508	160	17.6	315	56	9.11	18	1.3	14	7.8	83.1	0.1	0.8	9.4	1	3.4	26.7	93.1	0.3	1	28.7	11.7	68	4.5	26	0.2	1	17.4	8.2	0.32	16.4	7.3	0.32	14.2	435
498	0.154	53	16.2	344	47	3.27	37.1	0.189	80	19	423	45	4.2	NA	0.37	129	17.6	349	50	7.34	18.3	2	33.9	3.2	54.4	NA	NA	5.9	3.3	18	11.5	62.4	NA	NA	18.5	2.7	24	7.8	68	0	0	11.4	NA	NA	NA	NA	NA	NA	NA
499	0.362	128	20.8	354	59	6.14	18	0.397	136	17.8	343	52.1	7.62	15.8	0.471	149	17.4	316	55	8.54	17.6	0.8	9.8	7	84.2	0.3	3.5	8.3	1.9	12.8	12.5	83.2	0.4	2.7	15	7.1	60	3.4	29	0.2	1	11.8	7.9	0.19	16.3	6.2	0.26	15	413
500	0.385	128	20.6	332	62	6.21	33.6	0.254	88	18.3	346	53	4.8	21	0.42	132	19.2	314	61	6.89	22.7	5	34.5	7.2	49.4	NA	NA	14.5	NA	NA	NA	NA	NA	NA	20	6.1	31.4	9.3	47.9	NA	NA	19.5	NA	NA	NA	NA	NA	NA	861
501	0.346	110	22.3	318	70	4.94	25.3	0.348	110	18.7	316	59	5.89	22.4	0.309	110	19.6	356	55	5.62	22.7	3.4	16.1	13.9	66.5	NA	NA	20.9	0.7	3.2	19.1	90.8	NA	NA	21	2.1	8.7	18.2	74.1	NA	NA	24.6	NA	NA	NA	NA	NA	NA	450
502	0.323	103	18.5	319	58	5.57	24.2	0.268	89	17.6	332	53	5.06	25.6	0.394	140	21.6	355	61	6.48	16.9	0.6	1.9	30.6	91.2	NA	NA	33.5	0.2	1.9	10.7	94.4	NA	NA	11.3	NA	NA	3.3	29.5	0	0.2	11.1	NA	NA	NA	NA	NA	NA	409
503	0.351	110	21.7	313	69	5.08	24.3	0.336	121	19.1	360	53	6.34	21.3	0.396	137	19.7	346	57	6.95	23	1.6	24.7	3.8	58.8	NA	NA	6.5	2.7	18.8	9.9	69.4	NA	NA	14.3	1.4	10.9	8.3	63.7	NA	NA	13.1	9.2	NA	23.4	NA	NA	NA	273
504	0.359	119	19.6	331	59	6.08	25.8	0.287	95	15.9	331	48	5.97	24.4	0.467	164	20.5	351	58.3	8.01	16.9	0.2	1.4	15.4	93.6	NA	NA	16.4	0.3	1.2	21.4	94.4	NA	NA	22.7	15.2	70.7	4.7	21.7	0.1	0.6	21.5	NA	NA	NA	NA	NA	NA	616
505	0.356	107	23.2	301	77	4.62	32	NA	NA	NA	NA	NA	NA	NA	0.444	138	20.8	311	67	6.63	20.9	0.6	4	13.3	85.5	NA	NA	15.6	NA	NA	NA	NA	NA	NA	NA	8.4	39.3	7.9	37.3	NA	NA	21.3	NA	NA	NA	NA	NA	NA	NA
506	0.339	92	16.8	271	62	5.47	32	0.291	93	15.3	320	48	6.06	24.4	0.41	144	19.2	351	54.7	7.5	16.5	5.7	17.7	22.3	69.5	NA	NA	32.1	0.4	2	17.3	92.7	NA	NA	18.7	9	52.3	5.7	32.9	0.2	1.2	17.2	NA	NA	NA	NA	NA	NA	565
507	0.327	102	18.1	312	58	5.63	25.2	0.336	107	16.9	318	53	6.34	21.7	0.411	145	19.1	353	54	7.58	17.1	0.1	1.6	8.5	92.3	NA	NA	9.2	0.8	3.6	18.8	86.6	NA	NA	21.7	NA	NA	3.2	16.7	0.1	0.5	19.1	NA	NA	NA	NA	NA	NA	102
508	NA	NA	NA	NA	NA	NA	NA	0.358	129	18.7	360	52	6.89	27.4	0.435	132	18.8	303	62	7.02	24.1	NA	NA	NA	NA	NA	NA	NA	9.8	45.2	8.2	37.9	NA	NA	21.7	1.6	8	15.6	78.2	NA	NA	19.9	NA	NA	NA	NA	NA	NA	732
509	0.389	126	20.7	324	64	6.08	24.8	0.335	104	16.7	310	54	6.21	22.1	0.456	157	22.3	344	64.9	7.03	16.6	0.5	2.9	14.1	88.9	NA	NA	15.9	0.4	2.2	14.7	91.5	NA	NA	16.1	10.2	52.8	5.6	28.9	0.1	0.6	19.3	NA	NA	NA	NA	NA	NA	865
510	0.368	121	23.4	329	71	5.18	27.3	0.343	106	17.9	309	58	5.91	28.5	0.359	124	20.4	345	59	6.09	24.9	3.2	24.6	7.9	59.6	NA	NA	13.2	2.7	12.8	14.4	69.3	NA	NA	20.8	1.7	9.8	12.4	72	NA	NA	17.2	NA	NA	NA	NA	NA	NA	591
511	0.374	97	15.6	259	60	6.23	27.6	0.332	100	15.1	301	50	6.63	24.4	0.422	151	19.3	358	53.8	7.84	17.8	6.8	17.3	28.7	72.8	NA	NA	39.4	0.5	2.7	18.5	91.2	NA	NA	20.3	6.8	52.7	4.2	33.1	0.2	1.6	12.8	NA	NA	NA	NA	NA	NA	754
512	NA	NA	NA	NA	NA	NA	NA	NA	NA	NA	NA	NA	NA	NA	0.46	159	20.1	346	58	7.93	20.6	NA	NA	NA	NA	NA	NA	NA	NA	NA	NA	NA	NA	NA	NA	4.9	28.2	8.9	51.1	NA	NA	17.4	NA	NA	NA	NA	NA	NA	NA
513	NA	NA	NA	NA	NA	NA	NA	NA	NA	NA	NA	NA	NA	NA	0.456	153	20.8	336	62	7.35	21.4	NA	NA	NA	NA	NA	NA	NA	NA	NA	NA	NA	NA	NA	NA	3.6	20.6	10.4	59.9	NA	NA	17.3	NA	NA	NA	NA	NA	NA	NA
514	NA	NA	NA	NA	NA	NA	NA	NA	NA	NA	NA	NA	NA	NA	0.406	138	19.4	340	57	7.12	22.8	NA	NA	NA	NA	NA	NA	NA	NA	NA	NA	NA	NA	NA	NA	3.8	21.9	9.3	53.6	NA	NA	17.4	NA	NA	NA	NA	NA	NA	NA
515	NA	NA	NA	NA	NA	NA	NA	NA	NA	NA	NA	NA	NA	NA	0.446	153	17.8	343	52	8.58	24.3	NA	NA	NA	NA	NA	NA	NA	NA	NA	NA	NA	NA	NA	NA	3.8	21.9	10	57.2	NA	NA	17.4	NA	NA	NA	NA	NA	NA	NA
516	NA	NA	NA	NA	NA	NA	NA	NA	NA	NA	NA	NA	NA	NA	0.469	155	20.5	330	62	7.57	22.1	NA	NA	NA	NA	NA	NA	NA	NA	NA	NA	NA	NA	NA	NA	1.9	17.4	7.2	65	NA	NA	11.1	NA	NA	NA	NA	NA	NA	NA
517	NA	NA	NA	NA	NA	NA	NA	NA	NA	NA	NA	NA	NA	NA	0.439	145	18.5	330	56	7.84	27.7	NA	NA	NA	NA	NA	NA	NA	NA	NA	NA	NA	NA	NA	NA	2.8	12.1	16.7	71.4	NA	NA	23.4	NA	NA	NA	NA	NA	NA	NA
518	NA	NA	NA	NA	NA	NA	NA	NA	NA	NA	NA	NA	NA	NA	0.418	136	20.2	325	62	6.74	22.9	NA	NA	NA	NA	NA	NA	NA	NA	NA	NA	NA	NA	NA	NA	1.9	12.4	10.6	67.9	NA	NA	15.6	NA	NA	NA	NA	NA	NA	NA
519	NA	NA	NA	NA	NA	NA	NA	NA	NA	NA	NA	NA	NA	NA	0.385	131	18.4	340	54	7.13	24.6	NA	NA	NA	NA	NA	NA	NA	NA	NA	NA	NA	NA	NA	NA	4.1	19.8	12	57.5	NA	NA	20.8	NA	NA	NA	NA	NA	NA	NA
520	NA	NA	NA	NA	NA	NA	NA	NA	NA	NA	NA	NA	NA	NA	0.377	129	19.8	342	58	6.5	23.7	NA	NA	NA	NA	NA	NA	NA	NA	NA	NA	NA	NA	NA	NA	2	17.6	7.6	67.2	NA	NA	11.3	NA	NA	NA	NA	NA	NA	NA
521	NA	NA	NA	NA	NA	NA	NA	NA	NA	NA	NA	NA	NA	NA	0.443	157	18.1	354	51	8.68	23.7	NA	NA	NA	NA	NA	NA	NA	NA	NA	NA	NA	NA	NA	NA	6.3	31.1	9.7	48.3	NA	NA	20.1	NA	NA	NA	NA	NA	NA	NA
522	NA	NA	NA	NA	NA	NA	NA	NA	NA	NA	NA	NA	NA	NA	0.404	137	19.3	339	57	7.09	24.2	NA	NA	NA	NA	NA	NA	NA	NA	NA	NA	NA	NA	NA	NA	4.2	27.3	7.9	51.4	NA	NA	15.4	NA	NA	NA	NA	NA	NA	NA
523	NA	NA	NA	NA	NA	NA	NA	NA	NA	NA	NA	NA	NA	NA	0.334	118	16.2	353	46	7.27	22.1	NA	NA	NA	NA	NA	NA	NA	NA	NA	NA	NA	NA	NA	NA	9.3	33.8	10.3	37.3	NA	NA	27.5	NA	NA	NA	NA	NA	NA	NA
524	0.191	60	14.1	314	45	4.25	32.6	0.228	74	13.6	325	42	5.43	29.4	0.421	144	19.4	342	56.6	7.44	19.1	0.8	4.5	14.9	86.4	NA	NA	17.3	1.1	4.5	22	88.7	NA	NA	24.8	15.7	70.8	5.9	26.7	0.2	0.9	22.1	NA	NA	NA	NA	NA	NA	NA
525	0.344	93	16.8	270	62	5.55	28.5	0.258	84	15.3	326	47	5.48	26	0.41	146	19.9	356	55.9	7.34	17.7	2.5	6.7	31.2	83.8	NA	NA	37.2	0.3	1.4	20.1	93.9	NA	NA	21.4	11.2	58.9	6.1	32.2	0.2	1	19	NA	NA	NA	NA	NA	NA	563
526	0.245	71	14.5	290	50	4.9	33.5	0.338	104	14.5	308	47	7.19	32.4	0.408	143	18	350	51.4	7.94	19.4	0.5	2.7	15.5	88.3	NA	NA	17.6	0.6	3.6	15.3	88.2	NA	NA	17.4	15.7	83.5	2.5	13.5	0.1	0.3	18.8	NA	NA	NA	NA	NA	NA	NA
527	0.369	92	18.2	249	73	5.06	29.1	0.39	112	17.2	287	60	6.5	24.4	0.398	141	21.7	354	61.1	6.51	17.2	5	12.3	33.7	83	NA	NA	40.6	0.6	2.3	23	92.1	NA	NA	25	8.6	61.9	3.1	22.6	0.5	3.9	13.7	NA	NA	NA	NA	NA	NA	776
528	0.355	118	19.9	332	60	5.92	25.6	0.382	110	15.9	288	55	6.94	23.5	0.432	149	20.9	345	60.7	7.12	16.7	0.3	1.6	16.1	91.4	NA	NA	17.6	0.4	1.9	19.3	94.6	NA	NA	20.4	12.3	67.8	4.8	26.6	0.2	0.9	18.2	NA	NA	NA	NA	NA	NA	644
529	0.365	94	18.8	258	73	5	28.9	0.388	108	16.7	278	60	6.47	23.1	0.424	149	21.9	351	62.3	6.81	16.5	3.6	10.9	27.5	83.7	NA	NA	32.9	0.3	2.8	10.4	91.5	NA	NA	11.4	6.1	59.2	3.6	34.3	0.3	2.9	10.4	NA	NA	NA	NA	NA	NA	465
530	0.307	107	17.4	349	50	6.14	25	0.278	90	14.3	324	44	6.31	24	0.397	135	17.4	340	51.2	7.76	16.5	0.3	1.6	15.2	93.2	NA	NA	16.3	0.4	2.1	15.5	92.9	NA	NA	16.7	14.8	68.7	4.4	20.5	0.1	0.4	21.5	NA	NA	NA	NA	NA	NA	876
531	0.376	96	19.7	255	77	4.88	27.9	0.274	75	17.8	274	65	4.21	22.4	0.397	139	23.1	350	65.8	6.03	14.8	4.1	9.3	38.2	87.5	NA	NA	43.7	0.2	1.5	13.8	95.5	NA	NA	14.4	6.8	54.7	4.5	36.2	0.4	3.5	12.4	NA	NA	NA	NA	NA	NA	97
532	0.397	130	18.7	327	57	6.97	24.3	0.31	99	16	319	50	6.2	22.3	0.413	141	18.7	341	54.8	7.54	16.2	0.4	2.4	14.6	90.6	NA	NA	16.1	0.6	3.2	17.4	89.5	NA	NA	19.4	17.7	79.8	3.5	15.7	0.1	0.5	22.2	NA	NA	NA	NA	NA	NA	969
533	0.347	106	21.4	305	70	4.95	25.7	0.294	76	15.8	259	61	4.82	24.5	0.394	139	21.2	353	60.2	6.55	17	0.2	2.2	9.8	91.9	NA	NA	10.7	0.2	1.7	9.7	96.3	NA	NA	10.1	8.1	70	2.8	24.6	0.1	1	11.5	NA	NA	NA	NA	NA	NA	576
534	0.377	100	17.2	265	65	5.8	30.9	0.322	98	16.4	304	54	5.97	24.5	0.468	164	20.7	350	59	7.93	17.8	3.8	10.2	30.5	82.3	NA	NA	37	0.2	2.2	10.1	92.2	NA	NA	11	8.3	49.6	7.3	43.5	0.3	1.8	16.8	NA	NA	NA	NA	NA	NA	539
535	0.34	109	19.6	321	61	5.57	31.6	0.333	95	16.6	285	58	5.74	22.4	0.447	157	20.2	351	57.5	7.78	16.6	0.3	2	11.8	93	NA	NA	12.7	0.5	3.5	12.5	84.4	NA	NA	14.8	12.1	59.2	6.8	33.5	0.3	1.4	20.4	NA	NA	NA	NA	NA	NA	594
536	0.321	115	20	358	55.9	5.74	19.7	0.244	83	15.9	340	46.7	5.22	21.2	0.427	142	18.9	333	57	7.51	16.7	0.7	7.8	7.6	88.1	0	0.3	8.6	3.8	25.8	10.3	68.7	0.6	4.2	14.9	5.2	33	9.2	57	0.1	1	16	6.1	0.24	14.2	6.7	0.53	15.1	786
537	0.03	NA	10.5	200	53	0.57	28.3	0.307	95	15.7	309	51	6.07	25.7	0.449	138	16.6	307	54.1	8.3	19.3	0	0	0.4	100	0	0	0.4	0.5	3	18.9	95	0.5	2	19.9	7.4	70	2.6	24	0	0	10.6	9.6	0.03	12.6	9.2	0.7	14.7	759
538	0.341	120	19.9	352	56.5	6.04	22.8	0.277	98	16.9	354	47.8	5.79	19.1	0.438	146	17.6	333	53	8.29	20.9	0.7	4.7	13.4	93.8	0.2	1.1	14.4	3.3	20.1	12.8	77	0.4	2.4	16.6	4.5	32	7.2	51	0.2	1	14	6.8	0.36	14.6	10.5	0.23	15.2	223
539	0.181	51	15.1	282	54	3.37	22.8	0.292	89	16.8	305	55	5.31	25.1	0.442	135	18	305	58.9	7.51	16.6	0.3	4	7.6	95	0	1	7.9	0.2	2	13.1	97	0.2	2	13.5	3.4	53	2.5	39	0.1	2	6.4	9.2	0.73	14.9	8.2	0.41	14.4	505
540	NA	NA	NA	NA	NA	NA	NA	0.279	99	16.9	355	47.7	5.85	18.1	0.406	132	17.1	325	53	7.71	20.9	NA	NA	NA	NA	NA	NA	NA	4.8	25.4	13.3	70.1	0.6	3.3	18.9	6.6	29	14.3	62	0.3	2	23	NA	NA	NA	4.6	0.26	15.9	574
541	0.218	59	14.4	271	53	4.1	25.6	0.34	107	18	315	57	5.95	27.6	0.463	140	19.4	302	64	7.23	20.3	0.1	2	7	98	0	0	7.1	0.6	5	13.2	93	0.3	2	14.2	7.1	63	3.6	32	0.1	1	11.3	6.8	0.43	15.9	14.2	0.33	10.7	230
542	0.281	97	18.8	345	54.4	5.17	20.6	0.302	103	15.1	341	44.4	6.8	24.7	0.369	120	18.7	325	58	6.41	18.3	0.4	5.4	7.8	93.5	0.1	0.7	8.3	2.5	9.3	23.8	88	0.6	2.1	27.1	14.2	71	5.4	27	0.2	1	20.1	5.9	0.46	14.2	9.5	0.84	14.7	881
543	0.213	68	14.5	319	46	4.68	26.2	0.285	98	20.9	344	61	4.7	17.8	0.495	153	18.3	309	59.1	8.38	17.6	1.3	12	9.2	87	0	0	10.5	0.6	6	9.2	92	0.1	1	9.9	6	71	2.3	27	0	0	8.5	8.3	0.84	14.4	NA	NA	NA	1615
544	0.306	95	15.4	310	50	6.16	20.4	0.322	101	18	314	57	5.62	23.2	0.481	148	19.1	308	62	7.74	NA	0.3	3	8.4	92	0.4	4	9.1	1.1	5	21.8	93	0.5	2	23.6	NA	NA	5.9	58	NA	NA	10.3	7.1	0.33	14.6	7.6	0.35	14.2	466
545	0.205	58	11.9	283	42	4.88	26.8	0.285	97	13.2	341	39	7.37	36.1	0.414	132	15.6	319	49	8.45	18.7	0.5	7	6.8	92	0.1	1	7.4	NA	NA	11.26	61	0.57	3	18.3	8.7	60	4.9	34	0.4	3	14.6	9.1	0.7	11.9	9.6	0.92	NA	959
546	NA	NA	NA	NA	NA	NA	NA	NA	NA	NA	NA	NA	NA	NA	NA	153	NA	NA	56.8	NA	22.5	NA	NA	NA	NA	NA	NA	NA	NA	NA	NA	NA	NA	NA	NA	1.3	9.3	8.8	65.1	NA	NA	13.5	NA	NA	NA	NA	NA	NA	NA
547	NA	NA	NA	NA	NA	NA	NA	NA	NA	NA	NA	NA	NA	NA	0.42	142	21.3	338	63	6.66	22.5	NA	NA	NA	NA	NA	NA	NA	NA	NA	NA	NA	NA	NA	NA	5.3	35.5	6.6	44.3	NA	NA	15	NA	NA	NA	NA	NA	NA	NA
548	NA	NA	NA	NA	NA	NA	NA	NA	NA	NA	NA	NA	NA	NA	NA	147	NA	NA	54.4	NA	22.8	NA	NA	NA	NA	NA	NA	NA	NA	NA	NA	NA	NA	NA	NA	1.4	9.6	10	68.2	NA	NA	14.6	NA	NA	NA	NA	NA	NA	NA
549	NA	NA	NA	NA	NA	NA	NA	NA	NA	NA	NA	NA	NA	NA	0.431	148	19.6	343	57	7.57	25.9	NA	NA	NA	NA	NA	NA	NA	NA	NA	NA	NA	NA	NA	NA	2.7	27.3	5.3	54.2	NA	NA	9.8	NA	NA	NA	NA	NA	NA	NA
550	NA	NA	NA	NA	NA	NA	NA	NA	NA	NA	NA	NA	NA	NA	0.422	145	21.1	344	61.4	6.87	21	NA	NA	NA	NA	NA	NA	NA	NA	NA	NA	NA	NA	NA	NA	1.3	8.4	10.7	70.2	NA	NA	15.2	NA	NA	NA	NA	NA	NA	NA
551	NA	NA	NA	NA	NA	NA	NA	NA	NA	NA	NA	NA	NA	NA	0.475	162	19.4	341	57	8.34	25.5	NA	NA	NA	NA	NA	NA	NA	NA	NA	NA	NA	NA	NA	NA	3.1	22.4	6.8	49.1	NA	NA	13.9	NA	NA	NA	NA	NA	NA	NA
552	NA	NA	NA	NA	NA	NA	NA	NA	NA	NA	NA	NA	NA	NA	0.354	122	20	345	57.9	6.11	25.9	NA	NA	NA	NA	NA	NA	NA	NA	NA	NA	NA	NA	NA	NA	1.1	8.2	8.4	62.8	NA	NA	13.4	NA	NA	NA	NA	NA	NA	NA
553	NA	NA	NA	NA	NA	NA	NA	NA	NA	NA	NA	NA	NA	NA	0.404	142	19.3	351	55	7.34	24.1	NA	NA	NA	NA	NA	NA	NA	NA	NA	NA	NA	NA	NA	NA	4.2	24.4	7.4	42.3	NA	NA	17.4	NA	NA	NA	NA	NA	NA	NA
554	NA	NA	NA	NA	NA	NA	NA	NA	NA	NA	NA	NA	NA	NA	0.332	124	18.9	373	50.6	6.56	24.9	NA	NA	NA	NA	NA	NA	NA	NA	NA	NA	NA	NA	NA	NA	1.3	9.5	8.8	65	NA	NA	13.5	NA	NA	NA	NA	NA	NA	NA
555	NA	NA	NA	NA	NA	NA	NA	NA	NA	NA	NA	NA	NA	NA	0.355	124	18.8	349	54	6.58	23.5	NA	NA	NA	NA	NA	NA	NA	NA	NA	NA	NA	NA	NA	NA	3.6	28.5	6.7	53.3	NA	NA	12.5	NA	NA	NA	NA	NA	NA	NA
556	NA	NA	NA	NA	NA	NA	NA	NA	NA	NA	NA	NA	NA	NA	0.411	140	19.7	341	58	7.09	24.9	NA	NA	NA	NA	NA	NA	NA	NA	NA	NA	NA	NA	NA	NA	3.9	29.8	6.3	48.2	NA	NA	13.1	NA	NA	NA	NA	NA	NA	NA
557	NA	NA	NA	NA	NA	NA	NA	NA	NA	NA	NA	NA	NA	NA	0.435	151	19.4	347	56	7.77	26.2	NA	NA	NA	NA	NA	NA	NA	NA	NA	NA	NA	NA	NA	NA	6.5	44	5.6	38.2	NA	NA	14.7	NA	NA	NA	NA	NA	NA	NA
558	NA	NA	NA	NA	NA	NA	NA	NA	NA	NA	NA	NA	NA	NA	0.5	158	18.3	316	58	8.62	26.3	NA	NA	NA	NA	NA	NA	NA	NA	NA	NA	NA	NA	NA	NA	1.2	10.5	8.7	73.2	NA	NA	11.9	NA	NA	NA	NA	NA	NA	NA
559	NA	NA	NA	NA	NA	NA	NA	0.296	111	17.3	375	46	6.43	30	0.377	119	17.3	316	55	6.86	23.8	NA	NA	NA	NA	NA	NA	NA	3.2	15	13.4	62.7	NA	NA	21.4	1.6	8.1	17.2	84.5	NA	NA	20.3	NA	NA	NA	NA	NA	NA	956
560	NA	NA	NA	NA	NA	NA	NA	NA	NA	NA	NA	NA	NA	NA	0.505	153	20.3	303	67	7.53	25.3	NA	NA	NA	NA	NA	NA	NA	NA	NA	NA	NA	NA	NA	NA	4.5	26.9	7.3	43.3	NA	NA	16.9	NA	NA	NA	NA	NA	NA	NA
561	0.338	111	18.4	328	56	6.03	31	0.235	92	16.5	391	42	5.59	28.6	0.442	137	18.6	310	60	7.37	28.2	1.5	9.3	12	77	NA	NA	15.6	5.7	26.9	9.3	43.8	NA	NA	21.3	2.2	13.6	10.2	63.1	NA	NA	16.2	NA	NA	NA	NA	NA	NA	NA
562	NA	NA	NA	NA	NA	NA	NA	NA	NA	NA	NA	NA	NA	NA	0.485	155	19.2	320	60	8.09	25.2	NA	NA	NA	NA	NA	NA	NA	NA	NA	NA	NA	NA	NA	NA	1.9	13.4	8.8	63.1	NA	NA	14	NA	NA	NA	NA	NA	NA	NA
563	NA	NA	NA	NA	NA	NA	NA	0.358	124	18.7	346	54	6.63	28.3	0.395	120	19.8	304	65	6.07	21.7	NA	NA	NA	NA	NA	NA	NA	8.8	40.2	10.1	45.7	NA	NA	22	1	7.4	11.6	82.7	NA	NA	14	NA	NA	NA	NA	NA	NA	901
564	NA	NA	NA	NA	NA	NA	NA	0.36	124	18.6	344	54	6.67	22.6	0.362	111	17.2	307	56	6.47	24.8	NA	NA	NA	NA	NA	NA	NA	7.5	32.5	11	47.2	NA	NA	23.2	1.1	5.3	16.9	84.7	NA	NA	19.9	NA	NA	NA	NA	NA	NA	603
565	0.355	122	24.1	344	70	5.07	24.6	0.324	116	20	358	56	5.79	27.2	NA	118	NA	NA	NA	NA	NA	2.3	21.8	6.4	61.2	NA	NA	10.5	8.1	38.2	10	47.5	NA	NA	21.1	6.1	34	8.4	46.9	NA	NA	17.9	NA	NA	NA	NA	NA	NA	660
566	NA	NA	NA	NA	NA	NA	NA	0.204	74	16.3	363	45	4.53	35.1	0.394	123	19.4	312	62	6.35	21.7	NA	NA	NA	NA	NA	NA	NA	3.3	21.8	9.2	61	NA	NA	15	1.2	8.6	10.6	75.4	NA	NA	14	NA	NA	NA	NA	NA	NA	948
567	0.316	101	21.8	320	68	4.64	42.5	0.161	71	16.7	441	38	4.24	NA	NA	131	NA	NA	NA	NA	NA	1.5	17.3	5.7	67.5	NA	NA	8.4	3.2	25.5	7.3	58.5	NA	NA	12.5	6.8	42.9	6.8	43	NA	NA	15.9	NA	NA	NA	NA	NA	NA	NA
568	NA	NA	NA	NA	NA	NA	NA	0.407	139	18.8	342	55	7.4	20.9	0.388	116	16.8	299	56	6.92	28.3	NA	NA	NA	NA	NA	NA	NA	6.8	29.4	12.3	53.5	NA	NA	23	1.2	7.9	12.1	76.5	NA	NA	15.8	NA	NA	NA	NA	NA	NA	555
569	0.398	119	26	299	87	4.57	24.9	0.349	115	19.8	330	60	5.82	32.6	0.49	154	21.1	314	67	7.31	21.3	0.8	14.3	4.2	75.5	NA	NA	5.6	2.3	21.1	7.2	67.7	NA	NA	10.7	2.2	23.3	6.1	63.4	NA	NA	9.6	NA	NA	NA	NA	NA	NA	288
570	0.367	123	20.1	335	60	6.11	25.5	0.308	113	20.2	367	55	5.6	25.5	0.325	111	18.5	342	54	6.01	16.6	2	20.3	6.4	65	NA	NA	9.9	5.4	26.3	11.7	57	NA	NA	20.5	NA	37.5	6.4	49.2	0.1	0.6	13.2	NA	NA	NA	NA	NA	NA	443
571	0.33	97	19.7	294	67	4.92	28.1	0.259	94	20	363	55	4.71	20.9	0.355	121	19.6	341	58	6.17	16.1	0.2	3.1	5.2	85.8	NA	NA	6.1	1.1	8	10.5	74.9	NA	NA	14	NA	36.3	4.2	52	0.2	3	8.2	NA	NA	NA	NA	NA	NA	264
572	0.356	122	19.9	343	58	6.14	26.4	0.274	105	19.2	383	50	5.48	23.5	0.335	113	16.2	337	48	6.96	17.6	1.2	14.2	5.5	68.1	NA	NA	8.1	3.5	16.5	13.8	65.6	NA	NA	21	NA	32.2	11.8	63.2	0.1	0.6	18.6	NA	NA	NA	NA	NA	NA	620
573	0.294	89	21.8	303	72	4.09	24.4	0.248	91	22	367	60	4.13	21.5	0.344	117	20	340	59	5.86	17	0.3	3.6	6.3	84.5	NA	NA	7.4	2.9	17.2	10.3	60.7	NA	NA	16.9	NA	35.6	13.2	56	0.4	2	23.6	9.7	NA	18.5	NA	NA	NA	530
574	0.345	116	19.5	336	58	5.94	23.1	0.296	108	19.7	365	54	5.48	26.1	0.384	133	18.9	346	55	7.04	16.3	1.7	14.9	7.3	65.5	NA	NA	11.2	6.2	26.4	12.8	55	NA	NA	23.3	NA	23.1	9.2	73.5	0.1	0.8	12.6	NA	NA	NA	NA	NA	NA	357
575	0.451	150	20.6	333	62	7.27	28.1	0.33	124	19.1	376	51	6.48	25.9	0.435	147	15.6	338	46	9.44	17.8	1.8	15.5	7.8	66.5	NA	NA	11.8	5.1	24.5	12.4	59.9	NA	NA	20.7	NA	30.4	11.9	57.7	0.1	0.3	20.7	NA	NA	NA	NA	NA	NA	399
576	NA	NA	NA	NA	NA	NA	NA	0.265	99	20.2	374	54	4.91	34.7	0.362	127	18.1	351	52	7.02	17.6	NA	NA	NA	NA	NA	NA	NA	2.3	16.6	9.3	66.3	NA	NA	14	NA	35.3	12.4	56.8	0.1	0.6	21.7	NA	NA	NA	NA	NA	NA	687
577	0.319	107	19.8	335	59	5.4	28.3	0.284	105	20.3	370	55	5.17	31	0.35	119	17.9	340	53	6.64	17.2	1.1	18.1	4	65.7	NA	NA	6.1	3.1	19.1	10.3	63.8	NA	NA	16.1	NA	27	9.5	64.1	0	0.3	14.8	NA	NA	NA	NA	NA	NA	691
578	0.307	106	19	345	55	5.58	27.6	0.167	80	19.2	479	40	4.17	NA	0.391	134	17.8	343	52	7.51	16.5	1.4	15.4	6.5	70.1	NA	NA	9.3	7.5	31.9	11.8	49.9	NA	NA	23.6	NA	30.2	8.1	65.1	0.1	1.1	12.3	NA	NA	NA	NA	NA	NA	1615
579	0.29	99	19.1	341	56	5.18	26.3	0.296	108	18.9	365	52	5.7	32.2	0.347	120	17.6	346	51	6.83	17.1	1.9	17.1	7.4	67.3	NA	NA	11	5	25.9	11.5	59.2	NA	NA	19.4	NA	25.4	7.5	60.8	0	0.3	12.2	NA	NA	NA	NA	NA	NA	553
580	0.268	78	19.2	291	66	4.06	28.2	0.162	62	18.3	383	48	3.38	32.8	0.388	132	19.3	340	57	6.83	16.2	0.2	3.2	5.3	87.8	NA	NA	6	0.4	5.5	6.2	77.2	NA	NA	8	NA	35.8	8.8	57	0.1	1	15.5	NA	NA	NA	NA	NA	NA	316
581	0.371	110	22.8	296	77	4.82	25.6	0.27	99	21.3	367	58	4.65	21.5	0.374	129	20.4	345	59	6.32	16.3	0.5	4.6	8.5	82.9	NA	NA	10.3	1.4	10.3	10.1	71.9	NA	NA	14	NA	43.2	10.5	51	0.3	2	20.4	NA	NA	NA	NA	NA	NA	322
582	0.304	98	18.4	322	57	5.33	24.5	0.27	108	19.6	400	49	5.51	21.6	0.377	130	17.1	345	50	7.6	17.4	0.7	7.3	7.1	73.1	NA	NA	9.7	6.4	30.2	12.6	59.9	NA	NA	21.1	6.6	34	11.8	62	0.2	1	19.1	NA	NA	NA	NA	NA	NA	351
583	0.348	100	21	287	73	4.77	23.1	0.268	94	20	351	57	4.7	21.1	0.383	131	19	342	56	6.89	17.1	0.3	4.5	5.8	83.4	NA	NA	6.9	1.1	9	9.3	73.6	NA	NA	12.6	NA	38	6.2	51	0.3	2	12.2	NA	NA	NA	NA	NA	NA	366
584	0.351	91	22	259	85	4.13	19.2	0.39	138	21.7	354	61.4	6.35	16.4	0.418	135	18.2	323	56	7.43	18.4	0.6	7.1	7.5	91.5	0.1	1	8.2	2.7	11.6	20.4	86.8	0.3	1.2	23.5	7.5	39	11	58	0.2	1	19.2	7.3	0.3	16.8	5.3	0.28	14.6	528
585	0.294	106	21.2	361	59	4.99	30.6	0.267	103	19.7	386	51	5.24	27.1	0.393	135	19.5	344	57	6.94	17.1	0.3	6.6	4.3	82.6	NA	NA	5.2	3	23.1	8.9	68.2	NA	NA	13.1	4.1	37	5.9	54	0.1	1	10.9	NA	NA	NA	NA	NA	NA	697
586	0.202	59	14.4	292	49	4.1	25.7	0.342	108	17.4	316	55	6.21	24.3	0.518	156	19.4	301	65	8.03	NA	0.5	5	9.3	92	0.2	2	10	0.7	7	9.5	92	0	0	10.3	NA	NA	3.9	40	NA	NA	9.9	10.1	0.62	14.4	10.2	0.26	10.8	252
587	0.298	100	23.9	336	71.3	4.18	18.4	0.328	113	20.8	345	60.5	5.42	16.6	0.465	150	19.2	323	60	7.8	17.3	1.2	15.3	6.5	81.5	0.2	2.5	8	0.7	3.9	16.8	94.2	0.2	1	17.9	8.4	60	4	29	0.2	2	13.9	6.3	0.07	17.3	6.1	0.27	16.4	441
588	NA	NA	NA	NA	NA	NA	NA	NA	NA	NA	NA	NA	NA	NA	0.407	136	20.7	334	62	6.56	23.9	NA	NA	NA	NA	NA	NA	NA	NA	NA	NA	NA	NA	NA	NA	3.4	21.7	8.9	56.3	NA	NA	15.8	NA	NA	NA	NA	NA	NA	NA
589	0.34	80	13.5	235	57.5	5.91	20.8	0.334	111	15.9	332	47.7	7	23.1	0.397	128	19.1	322	59	6.71	23.5	0.8	10.6	6.3	84	0.4	5	7.5	1.7	4.7	33.4	91.6	1.1	3.1	36.4	23.6	84	4	14	0.3	1	28	6.1	0.19	14.2	11	0.45	13.7	410
590	0.252	83	17.8	329	54	4.67	30.3	0.37	89	14.7	241	61	6.06	26.7	0.436	154	20.5	353	58	7.52	17.7	0.2	1.7	11.2	90.9	NA	NA	12.3	0.2	0.8	20	96.4	NA	NA	20.7	9.9	68.6	3.6	24.5	0.2	1.1	14.6	NA	NA	NA	NA	NA	NA	415
591	0.223	67	14.3	300	48	4.68	23.3	0.361	114	16.7	316	53	6.84	22.4	0.504	150	18.8	298	63	7.99	NA	0.7	4	15.8	95	0.1	1	16.7	0.4	3	15.4	96	0.2	1	16.1	NA	NA	9.2	53	NA	NA	17.5	7.7	0.78	14.2	11	0.53	12.1	478
592	0.356	119	20.4	NA	61	5.84	25.6	0.283	104	19.1	367	52	5.44	24.5	0.358	125	19.2	349	55	6.52	16.5	0.2	2.3	9.1	89.8	NA	NA	10.1	3.5	21.4	8.3	50.6	NA	NA	16.5	NA	40.4	8.3	47.2	0.1	0.3	17.7	NA	NA	NA	NA	NA	NA	458
593	NA	NA	NA	NA	NA	NA	NA	NA	NA	NA	NA	NA	NA	NA	0.494	169	18.8	342	55	8.98	22	NA	NA	NA	NA	NA	NA	NA	NA	NA	NA	NA	NA	NA	NA	3.9	28.1	8.8	62.8	NA	NA	14	NA	NA	NA	NA	NA	NA	NA
594	0.153	58	17.8	379	47	3.25	39.8	0.221	79	19.7	357	55	4.02	NA	0.416	139	18.7	334	56	7.42	27.7	1.7	13.3	8.5	68.3	NA	NA	12.5	0.8	4.5	14.3	80.5	NA	NA	17.8	2.3	8.9	18.8	73.3	NA	NA	25.7	NA	NA	NA	NA	NA	NA	NA
595	0.368	119	20	323	62	5.94	31	0.293	98	16.5	366	45	6.06	33.5	0.346	130	18.8	376	50	6.92	26	2.5	28.5	4.8	55.6	NA	NA	8.7	0.2	2.9	4.7	88.4	NA	NA	5.3	0.9	4.4	18.9	88.4	NA	NA	21.4	NA	NA	NA	NA	NA	NA	155
596	0.161	61	16.6	379	44	3.67	38.1	0.114	45	17.7	395	45	2.54	NA	0.388	142	19	366	52	7.47	26.6	2.4	17.7	9.4	69.9	NA	NA	13.5	0.8	4.4	16	84.4	NA	NA	19	1.5	8.2	13.4	74.5	NA	NA	18	NA	NA	NA	NA	NA	NA	NA
597	0.452	124	19.5	274	71	6.37	25.1	0.285	106	16.4	372	44	6.47	24.2	0.442	120	17.1	271	63	7.01	25.6	3.5	32	5.8	53.2	NA	NA	10.9	7.8	20.1	25.2	64.9	NA	NA	38.9	1.3	5.7	18.7	80.8	NA	NA	23.2	NA	NA	NA	NA	NA	NA	573
598	0.306	101	23.1	330	70	4.37	25.7	0.223	81	17.8	363	49	4.55	32.5	0.409	149	20	364	55	7.44	23.1	1.8	19.4	6.6	71.9	NA	NA	9.2	2.7	24.4	6.4	58.8	NA	NA	10.9	2	12.6	9.4	60.8	NA	NA	15.5	NA	NA	NA	NA	NA	NA	705
599	0.294	95	21	323	65	4.52	27.6	0.269	86	15.7	320	49	5.49	36.4	0.422	137	19.8	325	61	6.92	21.7	5.4	33.6	8.4	52	NA	NA	16.1	5	15.1	23.8	71.5	NA	NA	33.3	8	42.2	8.4	44.6	NA	NA	18.9	NA	NA	NA	NA	NA	NA	863
600	0.314	102	20.2	325	62	5.06	25.2	0.215	78	15.6	363	43	5.01	NA	0.458	156	19.4	341	57	8.03	24	1	11.1	6.4	71.2	NA	NA	9	0.3	1.7	18.2	91.3	NA	NA	19.9	2.6	16.1	9.9	62.1	NA	NA	15.9	NA	NA	NA	NA	NA	NA	NA
601	0.403	132	21.6	328	66	6.1	23.6	0.297	100	18.8	337	55.9	5.32	19.9	0.395	124	20.4	314	65	6.07	22.1	3.8	15.8	17.6	73.4	NA	NA	24	1	4.5	18.5	82.8	NA	NA	22.4	5.2	34.6	7.7	51	NA	NA	15.1	NA	NA	NA	NA	NA	NA	708
602	0.316	106	20.5	335	61	5.18	27.7	0.326	104	16.9	319	53	6.16	24	0.369	137	18.9	371	51	7.24	25.9	2.4	13	12.7	68	NA	NA	18.7	1	4.9	16.4	80.7	NA	NA	20.3	1.6	9.5	11.9	68.6	NA	NA	17.3	NA	NA	NA	NA	NA	NA	618
603	0.221	68	17	308	55	4.01	35.8	NA	NA	NA	NA	NA	NA	NA	0.421	138	19	328	58	7.26	24.9	2.3	14	11.9	73.9	NA	NA	16.1	NA	NA	NA	NA	NA	NA	NA	4.1	20.1	12	59	NA	NA	20.4	NA	NA	NA	NA	NA	NA	NA
604	0.315	104	23.5	330	71	4.43	27.1	0.295	99	19.5	336	58	5.08	25.2	0.442	155	21	351	60	7.37	24	2.8	21.1	8.8	66.4	NA	NA	13.3	2.8	14.5	14	72	NA	NA	19.4	1.5	8.4	13.9	75.7	NA	NA	18.4	NA	NA	NA	NA	NA	NA	843
605	0.341	104	21.7	305	71	4.8	25.3	0.205	69	18.5	337	55	3.72	19.5	0.538	185	22.2	344	64	8.34	14.3	0.2	2.5	5.8	95	NA	NA	6.1	0.2	1.8	10.9	89.7	NA	NA	12.1	NA	NA	9.9	50.6	0.3	1.8	19.4	NA	NA	NA	NA	NA	NA	301
606	0.457	131	20.4	287	71	6.43	24.3	0.389	99	16	254	63	6.17	24.2	0.419	145	21.9	346	63.2	6.63	17.4	0.8	7.4	8.1	71.4	NA	NA	11.4	0.5	3.3	12.1	86.4	NA	NA	14	14.8	81.2	2.4	13.3	0.7	3.9	18.2	7.6	NA	18.5	NA	NA	NA	677
607	0.353	108	18.7	306	61	5.78	26.1	0.359	101	14.9	281	53	6.78	26.6	0.438	153	19.9	349	57	7.69	16.1	0.4	3.7	10.1	85.4	NA	NA	11.8	1	4.4	19.5	84.5	NA	NA	23.1	19.4	67.3	7.3	25.1	1.4	5	28.9	NA	NA	NA	NA	NA	NA	654
608	0.327	96	18.5	294	63	5.19	26.9	0.313	91	15.1	291	52	6.01	26.6	0.524	185	20.7	353	58.7	8.93	16.8	0.3	3	7.6	87.9	NA	NA	8.7	0.8	4.4	15.4	86.1	NA	NA	17.9	10.3	55.6	6.1	32.6	0.6	3	18.6	NA	NA	NA	NA	NA	NA	545
609	0.362	112	18.3	309	59	6.13	27.1	0.346	98	15.9	283	56	6.18	25.7	0.432	150	20.3	347	58.4	7.4	17	0.8	5.3	12.2	80.6	NA	NA	15.1	0.5	2.9	13.9	87.8	NA	NA	15.8	17.5	77.9	4.3	18.9	0.5	2.3	22.5	NA	NA	NA	NA	NA	NA	674
610	0.335	91	20.9	272	77	4.35	27.9	0.289	78	16.2	270	60	4.82	29.2	0.46	157	21.5	341	63.1	7.29	16.7	0.4	4.4	6.7	82.3	NA	NA	8.2	0.5	3.1	14.7	88.5	NA	NA	16.6	12.5	75.4	3.1	18.8	0.8	4.7	16.6	8	NA	17.6	NA	NA	NA	529
611	0.275	84	19.9	305	65	4.23	25.4	0.321	90	16.5	280	59	5.44	23.7	0.403	140	20.3	347	58.4	6.9	16.8	0.3	2.6	8.9	91.3	NA	NA	9.7	0.8	4.9	13.9	84	NA	NA	16.5	13.5	61.4	5.9	26.5	0.5	2.1	22.1	NA	NA	NA	NA	NA	NA	857
612	0.316	91	18.7	288	65	4.86	29	0.299	88	15.6	294	53	5.65	25.7	0.41	140	19	341	55.7	7.36	16.6	0.4	4.3	7.9	83.6	NA	NA	9.5	0.6	3.2	16	84.9	NA	NA	18.8	9.7	62.9	2.8	18.2	1.1	7.4	15.3	NA	NA	NA	NA	NA	NA	863
613	0.324	97	18.5	299	62	5.23	25.1	0.281	80	15.4	285	54	5.21	22	0.457	162	20.4	354	57.5	7.95	16.5	0.4	2.6	14.6	89.4	NA	NA	16.3	1.1	4.2	22.3	86	NA	NA	25.9	12.4	45.6	11.2	41.3	0.9	3.2	27.2	NA	NA	NA	NA	NA	NA	657
614	0.368	114	19.5	310	63	5.84	25.1	0.293	81	15.5	276	56	5.24	24.2	0.439	153	19.5	349	55.9	7.85	18.8	0.4	3.8	8.9	83.3	NA	NA	10.7	0.7	5.1	11.3	85.9	NA	NA	13.2	21.7	81.3	3.2	12.1	1.5	5.7	26.6	NA	NA	NA	NA	NA	NA	558
615	0.325	100	17.5	308	57	5.71	24.6	0.274	78	14	285	49	5.59	24.4	0.388	136	18.2	351	52	7.46	17.7	0.3	3.2	8.3	89.2	NA	NA	9.3	0.9	4.2	17.7	86.2	NA	NA	20.5	14.9	73.6	4.4	21.9	0.7	3.5	20.2	NA	NA	NA	NA	NA	NA	837
616	0.336	103	18.1	307	59	5.7	24	0.268	81	14.8	302	49	5.47	27.7	0.404	138	18.4	342	53.9	7.49	17.4	0.4	3.4	11.3	87.1	NA	NA	13	0.7	3.7	15.7	86.8	NA	NA	18.1	10.1	66.3	4.1	26.8	0.4	2.4	15.3	NA	NA	NA	NA	NA	NA	480
617	0.366	107	20.5	292	70	5.23	22.6	0.378	106	15.7	280	56	6.75	25.5	0.42	146	19.9	348	57.1	7.35	16.4	0.9	8.3	7.9	73.5	NA	NA	10.8	0.9	6.2	12	78.7	NA	NA	15.3	5.8	45	4.8	36.3	1.6	11.9	13.1	8.8	NA	18.1	NA	NA	NA	657
618	NA	NA	NA	NA	NA	NA	NA	NA	NA	NA	NA	NA	NA	NA	NA	NA	NA	NA	NA	NA	NA	NA	NA	NA	NA	NA	NA	NA	NA	NA	NA	NA	NA	NA	NA	NA	NA	NA	NA	NA	NA	NA	NA	NA	NA	NA	NA	NA	NA
619	NA	NA	NA	NA	NA	NA	NA	NA	NA	NA	NA	NA	NA	NA	NA	NA	NA	NA	NA	NA	NA	NA	NA	NA	NA	NA	NA	NA	NA	NA	NA	NA	NA	NA	NA	NA	NA	NA	NA	NA	NA	NA	NA	NA	NA	NA	NA	NA	NA
620	NA	NA	NA	NA	NA	NA	NA	NA	NA	NA	NA	NA	NA	NA	NA	NA	NA	NA	NA	NA	NA	NA	NA	NA	NA	NA	NA	NA	NA	NA	NA	NA	NA	NA	NA	NA	NA	NA	NA	NA	NA	NA	NA	NA	NA	NA	NA	NA	NA
621	0.449	144	20.5	321	64	7.01	25	0.338	109	17.1	322	53	6.37	24.4	0.389	136	21.3	350	60.9	6.39	17.1	0.5	2.2	20.7	89.6	NA	NA	23.1	0.4	2.3	16.8	90.2	NA	NA	18.6	11.3	60.9	6.2	33.6	0.2	1	18.5	NA	NA	NA	NA	NA	NA	NA
622	NA	NA	NA	NA	NA	NA	NA	NA	NA	NA	NA	NA	NA	NA	NA	NA	NA	NA	NA	NA	NA	NA	NA	NA	NA	NA	NA	NA	NA	NA	NA	NA	NA	NA	NA	NA	NA	NA	NA	NA	NA	NA	NA	NA	NA	NA	NA	NA	NA
623	0.362	113	19.7	312	63	5.75	29.9	0.363	112	15.8	309	51	7.11	26.2	0.433	154	19.6	356	55.2	7.84	17.7	0.4	2.5	13.4	90.3	NA	NA	14.8	0.4	2.9	13.2	90.3	NA	NA	14.6	8.5	50	6.8	40.5	0.4	2.4	16.9	NA	NA	NA	NA	NA	NA	531
624	NA	NA	NA	NA	NA	NA	NA	NA	NA	NA	NA	NA	NA	NA	NA	NA	NA	NA	NA	NA	NA	NA	NA	NA	NA	NA	NA	NA	NA	NA	NA	NA	NA	NA	NA	NA	NA	NA	NA	NA	NA	NA	NA	NA	NA	NA	NA	NA	NA
625	0.293	88	18.6	300	62	4.73	26.2	0.409	136	19.3	333	58	7.05	23.7	0.361	123	18.4	341	54.1	6.67	16.3	0.5	4	10.7	84.2	NA	NA	12.7	1.6	9.2	12.7	73.6	NA	NA	17.3	9.5	72.5	2.9	21.8	0.1	0.4	13.2	NA	NA	NA	NA	NA	NA	610
626	NA	NA	NA	NA	NA	NA	NA	NA	NA	NA	NA	NA	NA	NA	NA	NA	NA	NA	NA	NA	NA	NA	NA	NA	NA	NA	NA	NA	NA	NA	NA	NA	NA	NA	NA	NA	NA	NA	NA	NA	NA	NA	NA	NA	NA	NA	NA	NA	NA
627	0.394	113	17.5	287	61	6.46	25.1	0.339	116	19.9	342	58	5.84	24.7	0.473	163	22	345	63.7	7.42	15.9	0.3	5.9	4.7	87.2	NA	NA	5.4	1.9	11.7	11.2	67.4	NA	NA	16.6	9.9	70.2	3.3	23.6	0.1	0.6	14.1	NA	NA	NA	NA	NA	NA	649
628	NA	NA	NA	NA	NA	NA	NA	NA	NA	NA	NA	NA	NA	NA	NA	NA	NA	NA	NA	NA	NA	NA	NA	NA	NA	NA	NA	NA	NA	NA	NA	NA	NA	NA	NA	NA	NA	NA	NA	NA	NA	NA	NA	NA	NA	NA	NA	NA	NA
629	0.319	101	18.1	317	57	5.59	27.4	0.268	114	19.6	425	46	5.82	33.7	0.423	150	19.7	355	55.5	7.62	16.8	0.2	2.5	8.3	90.6	NA	NA	9.2	2.9	12.4	15.1	65.3	NA	NA	23.1	17.8	68.1	7	27.1	0.7	2.7	26	NA	NA	NA	NA	NA	NA	777
630	0.376	115	21.7	306	71	5.3	22.9	0.426	104	17.8	244	73	5.83	18.8	0.486	163	22	335	66	7.42	16	0.2	1	21.4	95	NA	NA	22.5	0.3	1.7	19	93.7	NA	NA	20.3	NA	NA	7.6	36.4	0	0.2	20.8	7.4	NA	18.4	9.4	4	18.4	425
631	0.283	85	23.1	300	77	3.68	27.9	0.327	94	17.5	287	61	5.36	24.7	0.419	147	22.1	351	63	6.65	17.7	0.2	3.1	7.4	92.5	NA	NA	8	0.3	3.1	8.8	91.3	NA	NA	9.6	9.2	74.5	2.8	22.9	0.1	1.1	12.3	7.9	NA	16.4	NA	NA	NA	509
632	0.304	103	18.3	339	54	5.63	28.4	0.332	102	16.3	307	53	6.26	22.2	0.407	140	18.8	344	55	7.46	17.3	0.1	1.5	9.2	93.4	NA	NA	9.9	0.2	1.5	14.2	94.5	NA	NA	15	NA	NA	2.7	15.9	0.1	0.5	17.1	NA	NA	NA	NA	NA	NA	470
633	0.309	94	19.8	304	65	4.75	30	0.343	98	17.1	286	60	5.72	24.2	0.458	158	21.8	345	63.1	7.26	16.9	0.3	3.2	7.2	91.5	NA	NA	7.9	0.7	4.1	15.4	86	NA	NA	17.9	9.2	58.9	5	32.5	0.3	2.1	15.5	NA	NA	NA	NA	NA	NA	712
634	0.33	110	18.6	333	56	5.9	28.8	0.455	95	15.7	209	75	6.07	21.7	0.358	124	18.5	346	53	6.7	17.1	0.2	1.4	14	93	NA	NA	15.1	0.4	2	17	93.8	NA	NA	18.1	NA	NA	2.9	19.1	0	0.1	15.2	NA	NA	NA	NA	NA	NA	377
635	0.262	82	19.4	313	62	4.23	29.6	0.321	85	15.1	265	57	5.64	25.7	0.403	141	20.4	350	58.4	6.9	16.4	0.1	1.4	9.2	95.5	NA	NA	9.6	0.6	3.3	16.7	93.1	NA	NA	17.9	7.3	50.8	5.5	38.6	0.2	1.4	14.3	NA	NA	NA	NA	NA	NA	485
636	0.34	114	19.8	335	59	5.76	27.8	NA	NA	NA	NA	NA	NA	NA	0.426	152	20.7	357	58	7.36	16.8	0.3	1.3	23.8	93.4	NA	NA	25.5	NA	NA	NA	NA	NA	NA	NA	NA	NA	3	20.7	0	0.1	14.6	NA	NA	NA	NA	NA	NA	NA
637	0.34	103	20	303	66	5.15	24.6	0.329	85	16.3	258	63	5.22	22.6	0.42	146	21.5	348	61.9	6.79	18.1	0.2	2	11.5	93.2	NA	NA	12.3	0.3	2.3	13	93.4	NA	NA	13.9	9.8	60.5	5.5	34.3	0.2	1.2	16.1	NA	NA	NA	9.1	6.7	17.2	736
638	0.322	97	21.1	301	70	4.6	32.6	0.269	75	16.7	279	60	4.49	26.3	0.457	160	22.4	350	64	7.14	17.2	0.3	2.9	8.9	92.3	NA	NA	9.6	0.2	2.1	7.6	95	NA	NA	8	9.9	80.4	2.2	17.5	0.1	1	12.3	NA	NA	NA	NA	NA	NA	169
639	0.307	92	18.9	300	63	4.87	26.8	0.361	101	16.2	280	58	6.23	25.1	0.502	173	21.2	345	61.4	8.17	17.5	0.1	1.5	8	95.5	NA	NA	8.4	0.5	4	10.8	89.6	NA	NA	12.1	7.5	55	4.5	32.6	0.3	2.4	13.7	NA	NA	NA	NA	NA	NA	504
640	0.308	96	20.9	312	67	4.6	31.4	0.304	87	16	286	56	5.43	25.5	0.331	115	18.6	347	53.6	6.17	19.2	0.2	2	8.9	92.7	NA	NA	9.6	0.2	1.6	13.9	95	NA	NA	14.6	9.5	71.4	2.6	19.8	0.2	1.6	13.2	NA	NA	NA	NA	NA	NA	95
641	0.33	104	19.5	315	62	5.33	32.8	0.391	107	16.1	274	59	6.63	24.6	0.477	166	20	348	57.4	8.31	18.2	0.2	1.5	10.5	95.7	NA	NA	11	0.4	2.5	14.4	93	NA	NA	15.5	7.9	69	3.3	29	0.1	0.9	11.4	NA	NA	NA	NA	NA	NA	470
642	0.359	117	19.2	326	59	6.08	24.6	0.268	104	20.6	388	53	5.05	27.6	0.302	106	19.1	351	55	5.54	15.7	1.5	12.7	8.7	75.3	NA	NA	11.6	9.6	41.9	9.9	43	NA	NA	23	NA	22.2	11.4	60.1	0.1	0.4	19	NA	NA	NA	NA	NA	NA	669
643	0.409	133	21.8	325	67	6.1	23.2	0.25	88	20.8	352	59	4.24	20.4	0.381	133	20.6	349	59	6.45	16.9	1.8	17.6	6.6	63.3	NA	NA	10.5	2.8	22.8	7	56.7	NA	NA	12.3	NA	24.5	8.4	73.8	0	0.2	11.4	NA	NA	NA	NA	NA	NA	222
644	0.405	126	19.6	311	63	6.43	28.4	0.308	110	20	357	56	5.5	24.6	0.325	114	18.4	351	52	6.21	16.7	1.8	18.8	6	61.9	NA	NA	9.7	5.9	33.7	7.6	43.6	NA	NA	17.4	NA	14.4	7.6	73	0.1	0.7	10.4	NA	NA	NA	NA	NA	NA	432
645	0.383	129	18.2	337	54	7.1	26.9	0.217	85	17.2	392	44	4.94	26.1	0.359	128	18.6	357	52	6.89	16	1.2	12.5	6.4	68.6	NA	NA	9.4	3.9	18.3	13.2	61.8	NA	NA	21.4	NA	19.1	9.9	77	0.1	0.5	12.9	NA	NA	NA	NA	NA	NA	448
646	0.244	77	18.6	316	59	4.13	27.2	0.298	109	19.4	366	53	5.62	24.8	0.415	143	17.6	345	51	8.13	17.1	0.8	11.5	5.3	72.2	NA	NA	7.3	5.7	39.7	6.5	45.2	NA	NA	14.4	NA	19.2	8.4	50.1	0.1	0.3	16.9	NA	NA	NA	NA	NA	NA	356
647	0.283	82	17.4	290	60	4.71	31.9	0.174	83	18.7	477	39	4.45	NA	0.37	127	18.4	343	54	6.89	16.8	0.3	3.9	6.9	81	NA	NA	8.5	9	49.1	7.4	40.5	NA	NA	18.3	NA	31.4	11.2	61	0.1	1	18.2	NA	NA	NA	NA	NA	NA	1615
648	0.343	109	19.7	318	62	5.54	23.9	0.29	109	19.5	376	52	5.58	19.7	0.396	137	18.7	346	54	7.34	15.9	1.6	13.3	8.8	72.4	NA	NA	12.1	6.5	27.9	13.2	57.1	NA	NA	23.2	NA	12.3	13.1	68.3	0.3	1.4	19.1	NA	NA	NA	NA	NA	NA	384
649	0.333	97	17.8	291	61	5.46	31	0.246	97	18.5	394	47	5.23	35.2	0.358	123	18.8	344	55	6.54	16.9	0.6	6.2	6.8	75.2	NA	NA	9.1	6.9	35.7	10.5	54.9	NA	NA	19.2	5.8	43	6.3	47	0.1	1	13.6	NA	NA	NA	NA	NA	NA	818
650	0.341	106	21.5	311	69	4.94	24.9	0.314	NA	NA	NA	60	5.24	20.8	NA	NA	NA	NA	NA	NA	NA	2.1	21.7	5.7	60	NA	NA	9.5	4.5	28.3	9.1	57.5	NA	NA	15.9	NA	NA	NA	NA	NA	NA	NA	9.4	NA	17.4	NA	NA	NA	301
651	0.345	113	20.3	328	62	5.56	21.7	0.316	112	20.2	354	57	5.54	20.7	0.382	131	20.1	343	59	6.53	17.2	1.3	11.3	8.2	71.6	NA	NA	11.5	5.9	19.5	18.5	61	NA	NA	30.4	NA	21.2	8.1	66.4	0.1	0.7	12.2	NA	NA	NA	NA	NA	NA	386
652	0.267	87	18.9	326	58	4.6	26.5	0.283	10	20	364	55	5.14	26.7	0.295	102	19.6	346	57	5.2	16.6	3.3	23.4	8.2	58.5	NA	NA	14	8.2	37.3	10.7	48.8	NA	NA	21.9	6.2	33	11.7	61	0	0	19	NA	NA	NA	NA	NA	NA	408
653	0.391	128	19	327	58	6.74	29.7	0.653	68	10.4	104	100	6.53	22	0.437	151	19.5	346	56	7.74	16.8	0.6	2.1	27.6	91.3	NA	NA	30.2	0.2	1.7	13	95.4	NA	NA	13.6	NA	NA	3.5	19.8	0.8	4.2	17.9	NA	NA	NA	NA	NA	NA	253
654	0.361	116	19.9	321	62	5.82	28.9	0.585	61	10	104	96	6.09	26.2	0.459	159	19.4	346	56	8.18	16.6	0.4	1.9	20.7	92.7	NA	NA	22.3	0.2	2	9.8	94.8	NA	NA	10.3	NA	NA	4.7	30.6	0.4	2.6	15.5	NA	NA	NA	NA	NA	NA	327
655	0.35	115	20.7	329	63	5.55	27.6	0.741	75	11	101	109	6.8	22.8	0.441	159	20.6	361	57	7.71	16.8	0.6	1.8	29.4	93.3	NA	NA	31.5	0.3	1.3	21.9	95.1	NA	NA	23	NA	NA	8.1	35.4	0.3	1.5	23	NA	NA	NA	12.9	4.7	19.3	365
656	0.382	128	19.4	335	58	6.59	29.5	0.635	67	10.5	106	99	6.41	23.3	0.348	122	19.7	351	56	6.18	15.5	1.1	3.7	26.8	88.4	NA	NA	30.3	0.8	3.6	20.8	91.5	NA	NA	22.7	NA	NA	4.3	29.8	0.2	1.1	14.5	NA	NA	NA	NA	NA	NA	110
657	0.302	100	20.8	331	63	4.8	25.7	0.177	70	17.4	395	44	4.02	NA	0.418	144	21.4	344	62	6.74	16.4	0.2	1.1	16.5	95.8	NA	NA	17.2	0.3	2	14.3	94.1	NA	NA	15.2	NA	NA	3.6	20.3	0.1	0.5	17.7	NA	NA	NA	NA	NA	NA	NA
658	0.412	131	21.9	318	69	5.97	25.7	0.576	64	10.8	111	97	5.94	28.3	0.461	157	20.4	341	60	7.71	15.5	0.8	2.8	25.8	88.8	NA	NA	29	0.4	2.9	13.2	93.7	NA	NA	14.1	NA	NA	3.3	13.4	0.6	2.3	24.9	NA	NA	NA	NA	NA	NA	115
659	0.313	107	19.8	342	58	5.4	26.3	0.59	61	10.3	103	100	5.9	22.8	0.44	152	20	345	58	7.6	17.8	0.2	1.5	12.9	92.1	NA	NA	14	0.3	1.6	18.5	95.1	NA	NA	19.5	NA	NA	7.8	42.1	0.4	2	18.5	NA	NA	NA	13.4	4.9	18.8	366
660	0.36	117	18.2	325	56	6.43	23.4	0.43	100	15.4	233	66	6.51	19.3	0.38	134	19.1	353	54	7.03	16.6	0.7	3.3	17.6	87.1	NA	NA	20.2	0.3	2	15.3	93.8	NA	NA	16.3	NA	NA	6.2	38.8	0	0.2	15.9	NA	NA	NA	NA	NA	NA	267
661	0.379	119	22	314	70	5.41	26.5	0.665	67	11.5	101	114	5.83	23.5	0.429	151	21.9	352	62	6.89	16.7	0.4	1.4	24.3	93.8	NA	NA	25.9	0.2	1.1	14.7	96.4	NA	NA	15.2	NA	NA	4.3	32.7	0.1	1.1	13	NA	NA	NA	13.1	4.3	18.1	326
662	0.362	116	20.2	320	63	5.74	23.6	0.455	106	17	233	73	6.23	20.3	0.419	143	20.2	341	59	7.07	18.6	0.3	1.4	17	92.7	NA	NA	18.3	0.7	3.1	20.5	91.3	NA	NA	22.4	NA	NA	3.1	17	0.1	0.4	18.5	NA	NA	NA	10.2	5.5	18	540
663	0.341	110	18.4	323	57	5.98	22.5	0.397	94	16.8	237	71	5.59	18	0.391	134	20.9	343	61	6.42	19.9	0.3	2.2	10.7	89.3	NA	NA	12	0.2	1.2	13.5	96.4	NA	NA	14	NA	NA	13.5	75	0.1	0.3	18	NA	NA	NA	10	3.6	18	359
664	0.31	102	20	329	61	5.09	29.9	0.608	130	17.5	214	82	7.42	21.4	0.433	154	21.4	356	60	7.2	16.6	0.2	1.5	13.3	93.1	NA	NA	14.3	0.3	1.9	14.8	93.5	NA	NA	15.8	NA	NA	2.9	22	0.1	0.8	13.4	NA	NA	NA	11.1	5.3	17.9	479
665	NA	NA	NA	NA	NA	NA	NA	NA	NA	NA	NA	NA	NA	NA	NA	NA	NA	NA	NA	NA	NA	NA	NA	NA	NA	NA	NA	NA	NA	NA	NA	NA	NA	NA	NA	NA	NA	NA	NA	NA	NA	NA	NA	NA	NA	NA	NA	NA	NA
666	NA	NA	NA	NA	NA	NA	NA	NA	NA	NA	NA	NA	NA	NA	NA	NA	NA	NA	NA	NA	NA	NA	NA	NA	NA	NA	NA	NA	NA	NA	NA	NA	NA	NA	NA	NA	NA	NA	NA	NA	NA	NA	NA	NA	NA	NA	NA	NA	NA
667	NA	NA	NA	NA	NA	NA	NA	NA	NA	NA	NA	NA	NA	NA	NA	NA	NA	NA	NA	NA	NA	NA	NA	NA	NA	NA	NA	NA	NA	NA	NA	NA	NA	NA	NA	NA	NA	NA	NA	NA	NA	NA	NA	NA	NA	NA	NA	NA	NA
668	NA	NA	NA	NA	NA	NA	NA	NA	NA	NA	NA	NA	NA	NA	NA	NA	NA	NA	NA	NA	NA	NA	NA	NA	NA	NA	NA	NA	NA	NA	NA	NA	NA	NA	NA	NA	NA	NA	NA	NA	NA	NA	NA	NA	NA	NA	NA	NA	NA
669	NA	NA	NA	NA	NA	NA	NA	NA	NA	NA	NA	NA	NA	NA	NA	NA	NA	NA	NA	NA	NA	NA	NA	NA	NA	NA	NA	NA	NA	NA	NA	NA	NA	NA	NA	NA	NA	NA	NA	NA	NA	NA	NA	NA	NA	NA	NA	NA	NA
670	NA	NA	NA	NA	NA	NA	NA	NA	NA	NA	NA	NA	NA	NA	NA	NA	NA	NA	NA	NA	NA	NA	NA	NA	NA	NA	NA	NA	NA	NA	NA	NA	NA	NA	NA	NA	NA	NA	NA	NA	NA	NA	NA	NA	NA	NA	NA	NA	NA
671	NA	NA	NA	NA	NA	NA	NA	NA	NA	NA	NA	NA	NA	NA	NA	NA	NA	NA	NA	NA	NA	NA	NA	NA	NA	NA	NA	NA	NA	NA	NA	NA	NA	NA	NA	NA	NA	NA	NA	NA	NA	NA	NA	NA	NA	NA	NA	NA	NA
672	NA	NA	NA	NA	NA	NA	NA	NA	NA	NA	NA	NA	NA	NA	NA	NA	NA	NA	NA	NA	NA	NA	NA	NA	NA	NA	NA	NA	NA	NA	NA	NA	NA	NA	NA	NA	NA	NA	NA	NA	NA	NA	NA	NA	NA	NA	NA	NA	NA
673	NA	NA	NA	NA	NA	NA	NA	NA	NA	NA	NA	NA	NA	NA	NA	NA	NA	NA	NA	NA	NA	NA	NA	NA	NA	NA	NA	NA	NA	NA	NA	NA	NA	NA	NA	NA	NA	NA	NA	NA	NA	NA	NA	NA	NA	NA	NA	NA	NA
674	NA	NA	NA	NA	NA	NA	NA	NA	NA	NA	NA	NA	NA	NA	NA	NA	NA	NA	NA	NA	NA	NA	NA	NA	NA	NA	NA	NA	NA	NA	NA	NA	NA	NA	NA	NA	NA	NA	NA	NA	NA	NA	NA	NA	NA	NA	NA	NA	NA
675	NA	NA	NA	NA	NA	NA	NA	NA	NA	NA	NA	NA	NA	NA	NA	NA	NA	NA	NA	NA	NA	NA	NA	NA	NA	NA	NA	NA	NA	NA	NA	NA	NA	NA	NA	NA	NA	NA	NA	NA	NA	NA	NA	NA	NA	NA	NA	NA	NA
676	NA	NA	NA	NA	NA	NA	NA	NA	NA	NA	NA	NA	NA	NA	NA	NA	NA	NA	NA	NA	NA	NA	NA	NA	NA	NA	NA	NA	NA	NA	NA	NA	NA	NA	NA	NA	NA	NA	NA	NA	NA	NA	NA	NA	NA	NA	NA	NA	NA
677	NA	NA	NA	NA	NA	NA	NA	NA	NA	NA	NA	NA	NA	NA	0.403	139	20	345	58.1	6.94	23.3	NA	NA	NA	NA	NA	NA	NA	NA	NA	NA	NA	NA	NA	NA	1.5	12.3	7.1	56.6	NA	NA	12.6	NA	NA	NA	NA	NA	NA	NA
678	NA	NA	NA	NA	NA	NA	NA	NA	NA	NA	NA	NA	NA	NA	0.374	128	17.1	342	50	7.48	29.7	NA	NA	NA	NA	NA	NA	NA	NA	NA	NA	NA	NA	NA	NA	4.3	17.3	13.2	53.7	NA	NA	24.6	NA	NA	NA	NA	NA	NA	NA
679	NA	NA	NA	NA	NA	NA	NA	NA	NA	NA	NA	NA	NA	NA	NA	137	NA	NA	54.7	NA	27.2	NA	NA	NA	NA	NA	NA	NA	NA	NA	NA	NA	NA	NA	NA	1.8	12.2	7.9	54.6	NA	NA	14.5	NA	NA	NA	NA	NA	NA	NA
680	0.326	107	20	328	61	5.34	25.4	0.372	117	17.3	315	55	6.77	23.7	0.447	139	18.1	311	58	7.7	24.6	2.6	24.9	5.7	55.1	NA	NA	10.4	5.9	33.3	9.4	52.6	NA	NA	17.8	7.1	48.6	6.1	41.3	NA	NA	14.7	NA	NA	NA	NA	NA	NA	433
681	NA	NA	NA	NA	NA	NA	NA	NA	NA	NA	NA	NA	NA	NA	0.39	133	19.9	341	58.5	6.67	23.4	NA	NA	NA	NA	NA	NA	NA	NA	NA	NA	NA	NA	NA	NA	0.9	6.7	9.5	70	NA	NA	13.5	NA	NA	NA	NA	NA	NA	NA
682	0.388	125	23.5	322	73	5.32	25	0.375	114	19.2	304	63	5.95	20.9	0.396	125	18.6	316	59	6.71	24.8	2.8	26.7	6.3	59.7	NA	NA	10.6	5	35.3	6.8	48	NA	NA	14.1	5.4	36.9	7.2	49.1	NA	NA	14.7	10.3	NA	18.2	NA	NA	NA	480
683	NA	NA	NA	NA	NA	NA	NA	NA	NA	NA	NA	NA	NA	NA	0.407	139	18.5	342	54	7.53	24.7	NA	NA	NA	NA	NA	NA	NA	NA	NA	NA	NA	NA	NA	NA	3.6	21.4	9.5	55.7	NA	NA	17	NA	NA	NA	NA	NA	NA	NA
684	0.214	84	18	393	46	4.66	34.6	0.137	73	19.8	533	37	3.69	NA	0.417	143	18.9	343	55	7.58	27.5	2.2	24.5	5.2	58.2	NA	NA	8.9	2.6	14.7	12.1	68.9	NA	NA	17.5	2.3	10.9	15	71	NA	NA	21.1	NA	NA	NA	NA	NA	NA	NA
685	NA	NA	NA	NA	NA	NA	NA	NA	NA	NA	NA	NA	NA	NA	0.338	117	17	346	49	6.9	18.6	NA	NA	NA	NA	NA	NA	NA	NA	NA	NA	NA	NA	NA	NA	9	22.8	23.2	58.9	NA	NA	39.4	NA	NA	NA	NA	NA	NA	NA
686	0.135	52	16.5	385	43	3.15	33.3	0.135	49	14.9	363	41	3.29	30	0.407	143	18.6	351	53	7.68	24.6	2.8	15.6	12.7	69.8	NA	NA	18.2	0.4	3	11.2	87.9	NA	NA	12.7	2	10.5	13.5	72.6	NA	NA	18.6	NA	NA	NA	NA	NA	NA	NA
687	NA	NA	NA	NA	NA	NA	NA	NA	NA	NA	NA	NA	NA	NA	NA	NA	NA	NA	NA	NA	NA	NA	NA	NA	NA	NA	NA	NA	NA	NA	NA	NA	NA	NA	NA	NA	NA	NA	NA	NA	NA	NA	NA	NA	NA	NA	NA	NA	NA
688	0.153	53	16.3	346	47	3.26	36.4	0.226	75	18.3	332	55	4.1	40.5	0.404	146	19.1	361	53	7.63	26.4	0.3	4.2	6.8	85.8	NA	NA	7.9	2.1	10.4	15.1	73.5	NA	NA	20.6	1	7.7	10.5	77.1	NA	NA	13.6	NA	NA	NA	NA	NA	NA	557
689	0.32	107	23.1	334	69	4.64	25.4	0.335	107	18.5	319	58	5.77	22.6	0.456	158	21.8	346	63	7.25	15.2	0.2	1.2	13.7	93.6	NA	NA	14.6	0.1	1.2	10.9	95.7	NA	NA	11.4	NA	NA	4.2	31.2	0.1	1	13.5	6.4	NA	17.6	NA	NA	NA	254
690	0.308	104	17.9	338	53	5.81	24.2	0.425	117	16	275	58	7.32	19.4	0.357	124	19.6	347	56	6.33	17.9	0.1	1.9	6.3	89.5	NA	NA	7	0.2	1.4	11.2	94.5	NA	NA	11.8	NA	NA	2.2	17.8	0	0.3	12.5	NA	NA	NA	NA	NA	NA	286
691	0.352	113	20.8	321	65	5.42	29.4	0.317	100	19.2	315	61	5.2	22	0.425	149	22.9	351	65	6.5	15.8	0.2	2.4	9.1	91.5	NA	NA	9.9	0.2	1.3	16.2	94.9	NA	NA	17.1	NA	NA	5.7	39.1	0.3	2.2	14.7	NA	NA	NA	NA	NA	NA	541
692	0.335	102	18.9	304	62	5.41	25.5	0.305	90	14.2	295	48	6.35	28.8	0.421	147	20.3	349	58.2	7.23	17.7	0.2	3.1	6.3	86.8	NA	NA	7.3	0.4	1.9	17.4	92.1	NA	NA	18.9	15.2	66	6.9	30.3	0.4	1.9	22.9	NA	NA	NA	NA	NA	NA	NA
693	0.318	108	21.1	340	62	5.13	26.2	0.353	112	18.4	317	58	6.08	23	0.408	141	20.9	346	60	6.75	16.1	0.8	3.7	18.6	90.4	NA	NA	20.6	0.4	2.3	17.7	91.7	NA	NA	19.3	NA	NA	9.1	65.4	0	0.1	14	NA	NA	NA	NA	NA	NA	535
694	0.288	85	18.9	295	64	4.5	26.5	0.267	96	19	360	53	5.04	24.3	0.318	108	19.8	340	58.2	5.46	17.8	0.5	4.6	9.9	88.1	NA	NA	11.2	2.3	9.4	18.1	74.6	NA	NA	24.2	11.8	74.2	2.3	14.6	0	0.3	15.8	NA	NA	NA	NA	NA	NA	638
695	0.314	107	18.8	314	55	5.7	29.9	0.444	98	15.7	221	71	6.26	20.9	0.387	131	18.7	339	55	7.01	18	0.3	0.9	30.2	95.8	NA	NA	31.5	0.3	1.2	19.8	94	NA	NA	21.1	NA	NA	5.7	23.8	0.3	1.1	24.1	NA	NA	NA	NA	NA	NA	421
696	0.229	61	16.2	266	61	3.76	25.4	0.387	123	17.6	318	55	7	21	0.42	133	20.3	317	64	6.55	NA	0.3	2	14.4	98	0	0	14.7	0.3	2	12.3	96	0.1	1	12.8	NA	NA	1.94	60	NA	NA	3.1	6.2	0.43	14.2	10.8	0.48	13	446
697	0.332	110	19.5	331	59	5.63	25.6	NA	NA	NA	NA	NA	NA	NA	0.387	132	20.6	341	60	6.42	17.1	0.3	1.8	12.5	89.8	NA	NA	13.9	NA	NA	NA	NA	NA	NA	NA	NA	NA	5.6	29	0.1	0.5	19.3	NA	NA	NA	NA	NA	NA	NA
698	0.181	50	14.3	276	52	3.5	27.2	0.376	110	16.7	293	57	6.58	23.7	0.499	149	19.5	299	65	7.65	NA	0.5	4	14.6	95	0.1	1	15.2	3.2	29	7.8	69	0.2	2	11.2	NA	NA	3.04	26	NA	NA	11.6	7.4	0.63	14.8	11	0.43	11	391
699	0.22	80	16.7	364	46	4.78	32.9	0.418	93	15.6	222	70	5.97	34.1	0.412	144	19.7	350	56	7.32	18.1	0.1	1	10.8	95.1	NA	NA	11.4	0.3	1.4	19.9	94	NA	NA	21.2	NA	NA	5.2	25.9	0	0.2	20.2	NA	NA	NA	NA	NA	NA	551
700	NA	NA	NA	NA	NA	NA	NA	0.326	113	16.2	347	47	6.96	25	0.46	146	15.2	317	48	9.6	17.8	NA	NA	NA	NA	NA	NA	NA	0.7	5	13.7	94	0.2	1	14.6	9.2	46	9.4	47	0.3	1	20	NA	NA	NA	8	0.4	10.3	505
701	0.332	102	18.4	307	60	5.54	29.2	0.323	123	18.3	381	48	6.72	27.4	0.363	126	17.7	347	51	7.11	16.9	1	8.2	9.8	78	NA	NA	12.6	4.2	20.6	14.4	70.6	NA	NA	20.4	6.8	41	9.1	55	0.4	2	16.6	NA	NA	NA	NA	NA	NA	691
702	0.335	102	24.9	304	82	4.09	32.4	0.409	141	21	345	61	6.71	25.8	0.434	145	20.3	334	61	7.14	15.2	0.9	10.7	6	74.1	NA	NA	8.1	3.2	22.6	8.2	58.8	NA	NA	14	5.6	52	4.5	42	0.1	1	10.6	NA	NA	NA	NA	NA	NA	117
703	0.259	86	18.9	332	57	4.54	21.6	0.222	92	19	414	46	4.83	28	0.339	114	18.8	336	56	6.07	16	1	12	5.9	73.4	NA	NA	8	5.8	32.3	9.7	54.3	NA	NA	17.9	5.5	35	9.9	62	0	0	15.8	NA	NA	NA	NA	NA	NA	722
704	0.3	96	19.8	320	62	4.84	31.6	0.386	141	19.3	365	53	7.29	33.2	0.349	119	18.3	341	54	6.5	17.1	0.7	8.3	6.4	77.1	NA	NA	8.3	3.3	17.2	12.8	66.8	NA	NA	19.2	9.2	60	5.4	35	0.2	2	15.2	NA	NA	NA	NA	NA	NA	281
705	0.263	84	20.1	319	63	4.18	23.9	0.273	106	19.4	388	50	5.45	28.6	0.354	118	18.8	333	56	6.28	17.1	0.5	6.8	5.8	80.6	NA	NA	7.2	7	38.9	9	50.1	NA	NA	17.9	6.8	41	8.9	54	0.1	0	16.7	8.4	NA	17.9	NA	NA	NA	743
706	0.295	95	22.9	322	71	4.15	24.5	0.314	103	21.7	328	66	4.75	21.6	0.355	124	21.6	349	62	5.75	15.9	0.3	4.9	5.3	81.3	NA	NA	6.5	1.9	12.3	11.3	74.6	NA	NA	15.2	7.5	44	8.6	50	0.1	0	17.2	NA	NA	NA	NA	NA	NA	314
707	0.295	88	20.6	298	69	4.28	22.4	0.328	109	21.6	332	65	5.05	19	0.319	110	20.4	345	59	5.39	17.7	1.2	12.6	6.4	66.3	NA	NA	9.6	7	35.9	9.4	48.5	NA	NA	19.4	3.9	36	6.1	54	0.2	2	11	NA	NA	NA	10.2	7.2	17.7	710
708	0.303	102	19.5	337	58	5.23	27.5	0.254	99	20.3	390	52	4.88	22	0.359	123	18.7	343	55	6.57	16.8	1.1	10.2	7.7	73.6	NA	NA	10.4	3.9	25.2	10.3	66	NA	NA	15.6	4.6	39	6.8	57	0	0	11.9	NA	NA	NA	NA	NA	NA	414
709	0.285	91	21.1	319	66	4.32	21.6	0.279	106	20.9	380	55	5.08	19.5	0.349	120	19.4	344	57	6.18	16.7	1.1	14.9	5	66.7	NA	NA	7.5	6.1	39.1	7.5	48.4	NA	NA	15.5	5.8	53	4.1	38	0.2	2	11	NA	NA	NA	NA	NA	NA	409
710	0.297	94	21.2	316	67	4.44	23.2	0.409	157	21.5	384	56	7.31	25.2	0.359	125	20	348	57	6.26	15.8	0.7	12.3	4	69.5	NA	NA	5.8	6.2	41.7	6.9	46.4	NA	NA	14.9	10.5	53	8.2	42	0.1	0	19.8	NA	NA	NA	NA	NA	NA	384
711	0.332	105	18.4	316	58	5.72	21.2	0.246	93	20	378	53	4.65	20.4	0.398	132	18	332	54	7.33	16.9	0.8	8.6	6.9	76	NA	NA	9.1	7.7	46.2	6.5	38.8	NA	NA	16.7	3	28	6.9	64	0.2	2	10.9	NA	NA	NA	NA	NA	NA	345
712	0.22	72	18.7	327	57	3.86	28.4	0.258	111	18.5	430	43	5.99	25.3	0.383	132	19.8	345	57	6.67	16.1	0.1	1.4	8	92.5	NA	NA	8.6	8.2	34.1	12.2	50.8	NA	NA	24.1	4.2	26	10.6	65	0.2	2	16.3	NA	NA	NA	NA	NA	NA	539
713	NA	NA	NA	NA	NA	NA	NA	0.292	84	16.1	288	56	5.21	33.3	0.302	94	19.3	311	62	4.87	23.8	NA	NA	NA	NA	NA	NA	NA	2.4	14.1	12.6	73.7	NA	NA	17.1	4.8	28.1	9.1	53.2	NA	NA	17.1	NA	NA	NA	NA	NA	NA	610
714	0.307	106	20.3	345	59	5.21	26.9	0.271	95	17.9	351	51	5.32	22.7	0.34	126	18.6	371	50	6.79	26.1	3	26.7	6.4	56.9	NA	NA	11.3	0.5	2.8	15.2	86.7	NA	NA	17.5	1.8	9.8	12.4	68.6	NA	NA	18.1	NA	NA	NA	NA	NA	NA	695
715	0.334	116	17.7	347	51	6.54	29.5	0.202	89	17.7	441	40	5.04	NA	0.366	128	17.8	350	51	7.18	17.9	0.5	2.1	20.4	90	NA	NA	22.7	0.8	3.1	23.6	89.8	NA	NA	26.3	NA	NA	9.2	51.9	0.2	0.9	17.8	NA	NA	NA	NA	NA	NA	NA
716	0.32	104	23.4	325	72	4.44	27.5	0.337	119	18	353	51	6.61	26.3	0.38	129	19	339	56	6.78	25.1	2	19.8	5.8	58.4	NA	NA	9.9	0.8	4.7	13.9	82.7	NA	NA	16.8	0.6	3.7	13.5	83.9	NA	NA	16.1	NA	NA	NA	NA	NA	NA	796
717	0.364	121	19.6	332	59	6.17	25.5	0.319	102	16.6	320	52	6.13	23.4	0.413	140	19.2	339	56.7	7.28	16.9	0.2	1.6	10.8	92.2	NA	NA	11.7	0.2	1.2	12.6	94.3	NA	NA	13.4	11.8	63	4.9	25.8	0.2	1.3	18.8	NA	NA	NA	NA	NA	NA	831
718	0.391	122	20.6	312	66	5.93	25.2	0.379	103	16.6	272	61	6.22	23.6	0.501	145	20.6	289	71	7.05	27.1	2.8	38.4	3.6	48.8	NA	NA	7.4	3.8	23	10.1	61.2	NA	NA	16.5	3.1	25.8	7.5	61.5	NA	NA	12.2	NA	NA	NA	NA	NA	NA	555
719	0.296	94	18.1	318	57	5.19	27.3	0.258	79	15	306	49	5.26	23.4	0.464	166	20.4	358	57	8.14	16.8	0.4	2.5	15	91.4	NA	NA	16.4	0.4	2.5	14.7	91	NA	NA	16.2	8.1	59.9	4.4	32.5	0.2	1.3	13.5	NA	NA	NA	NA	NA	NA	507
720	0.348	114	18.4	328	56	6.21	27.5	0.401	125	16.8	312	54	7.42	22.4	0.36	127	20.4	353	58	6.23	17.3	0.2	1.4	12.2	93.7	NA	NA	13	0.7	3	22.1	91.4	NA	NA	24.2	NA	NA	3.7	33.2	0	0.3	11	NA	NA	NA	NA	NA	NA	589
721	NA	NA	NA	NA	NA	NA	NA	NA	NA	NA	NA	NA	NA	NA	0.394	129	18.7	327	57	6.91	22.9	NA	NA	NA	NA	NA	NA	NA	NA	NA	NA	NA	NA	NA	NA	4.7	31.6	7.8	52.5	NA	NA	14.9	NA	NA	NA	NA	NA	NA	NA
722	0.367	118	18.7	322	58	6.32	31.2	0.277	92	14.9	332	45	6.16	26.5	0.465	159	17.9	342	52.3	8.89	18.4	0.3	1.7	18.9	94.8	NA	NA	19.9	0.6	2.3	22.2	92.5	NA	NA	24	17.6	73.1	5.2	21.8	0.1	0.4	24	NA	NA	NA	NA	NA	NA	939
723	0.311	104	25.1	334	75	4.15	24	0.348	110	20.2	316	64	5.44	21.7	0.381	123	20	323	62	6.15	25.2	2.3	26.4	5.1	59.8	NA	NA	8.6	3.7	23.6	9	57.6	NA	NA	15.6	7.2	41.1	7.9	44.9	NA	NA	17.6	9.4	NA	18.8	NA	NA	NA	327
724	0.273	86	18.6	315	59	4.63	23.5	0.306	84	15.6	275	57	5.37	24.7	0.417	146	21.9	350	62.4	6.68	16	0.6	4.4	11.2	86	NA	NA	13	0.1	1	10.5	96.3	NA	NA	10.9	8.4	59.9	4.4	31.1	0.2	1.2	14.1	NA	NA	NA	NA	NA	NA	453
725	NA	NA	NA	NA	NA	NA	NA	NA	NA	NA	NA	NA	NA	NA	0.426	145	19.4	340	57	7.48	21.5	NA	NA	NA	NA	NA	NA	NA	NA	NA	NA	NA	NA	NA	NA	5.1	40.9	6.2	50.2	NA	NA	12.4	NA	NA	NA	NA	NA	NA	NA
726	NA	NA	NA	NA	NA	NA	NA	NA	NA	NA	NA	NA	NA	NA	0.442	144	19.9	326	61	7.25	25.2	NA	NA	NA	NA	NA	NA	NA	NA	NA	NA	NA	NA	NA	NA	14	55.6	7.2	28.6	NA	NA	25.1	NA	NA	NA	NA	NA	NA	NA
727	NA	NA	NA	NA	NA	NA	NA	NA	NA	NA	NA	NA	NA	NA	0.433	150	18.4	346	53	8.17	23.9	NA	NA	NA	NA	NA	NA	NA	NA	NA	NA	NA	NA	NA	NA	5.2	35.9	7	48.6	NA	NA	14.4	NA	NA	NA	NA	NA	NA	NA
728	NA	NA	NA	NA	NA	NA	NA	NA	NA	NA	NA	NA	NA	NA	0.407	136	19	334	57	7.14	22	NA	NA	NA	NA	NA	NA	NA	NA	NA	NA	NA	NA	NA	NA	5.7	41.7	6.1	44.4	NA	NA	13.7	NA	NA	NA	NA	NA	NA	NA
729	NA	NA	NA	NA	NA	NA	NA	NA	NA	NA	NA	NA	NA	NA	0.169	124	17.8	379	47	6.59	21	NA	NA	NA	NA	NA	NA	NA	NA	NA	NA	NA	NA	NA	NA	2.5	30.3	3.7	46	NA	NA	8.1	NA	NA	NA	NA	NA	NA	NA
730	NA	NA	NA	NA	NA	NA	NA	NA	NA	NA	NA	NA	NA	NA	0.425	139	19	327	58	7.32	23.2	NA	NA	NA	NA	NA	NA	NA	NA	NA	NA	NA	NA	NA	NA	11.5	46.7	9.5	38.6	NA	NA	24.6	NA	NA	NA	NA	NA	NA	NA
731	NA	NA	NA	NA	NA	NA	NA	NA	NA	NA	NA	NA	NA	NA	0.364	123	19.6	338	58	6.27	18.6	NA	NA	NA	NA	NA	NA	NA	NA	NA	NA	NA	NA	NA	NA	3	19.5	10.9	71.8	NA	NA	15.2	NA	NA	NA	NA	NA	NA	NA
732	NA	NA	NA	NA	NA	NA	NA	NA	NA	NA	NA	NA	NA	NA	0.417	137	19.4	329	59	7.06	21.6	NA	NA	NA	NA	NA	NA	NA	NA	NA	NA	NA	NA	NA	NA	4.8	34	7.3	52.4	NA	NA	14	NA	NA	NA	NA	NA	NA	NA
733	NA	NA	NA	NA	NA	NA	NA	NA	NA	NA	NA	NA	NA	NA	0.389	133	18.4	342	54	7.21	20.9	NA	NA	NA	NA	NA	NA	NA	NA	NA	NA	NA	NA	NA	NA	4.1	24.9	10.1	61.5	NA	NA	16.5	NA	NA	NA	NA	NA	NA	NA
734	NA	NA	NA	NA	NA	NA	NA	NA	NA	NA	NA	NA	NA	NA	0.409	130	18.1	318	57	7.17	25	NA	NA	NA	NA	NA	NA	NA	NA	NA	NA	NA	NA	NA	NA	6	32.3	9.7	52	NA	NA	18.6	NA	NA	NA	NA	NA	NA	NA
735	NA	NA	NA	NA	NA	NA	NA	NA	NA	NA	NA	NA	NA	NA	0.428	145	18.3	339	54	7.93	22.3	NA	NA	NA	NA	NA	NA	NA	NA	NA	NA	NA	NA	NA	NA	5.7	32.8	9.4	54.3	NA	NA	17.4	NA	NA	NA	NA	NA	NA	NA
736	NA	NA	NA	NA	NA	NA	NA	NA	NA	NA	NA	NA	NA	NA	0.382	129	17.9	338	53	7.21	23.9	NA	NA	NA	NA	NA	NA	NA	NA	NA	NA	NA	NA	NA	NA	5.5	35.8	7.3	47.3	NA	NA	15.5	NA	NA	NA	NA	NA	NA	NA
737	0.363	98	17.6	270	65	5.58	26.6	NA	NA	NA	NA	NA	NA	NA	0.444	152	20.4	342	59.7	7.44	16.7	0.1	1.4	8.5	95.5	NA	NA	8.9	NA	NA	NA	NA	NA	NA	NA	9.4	63.6	4.7	32.2	0.3	1.9	14.7	NA	NA	NA	NA	NA	NA	NA
738	0.349	105	17.7	301	59	5.92	25.1	0.367	108	15.3	294	52	7.06	23.6	0.464	161	19.4	347	56	8.28	17.1	0.7	5.1	11.8	85.2	NA	NA	13.9	0.4	2.6	15.3	90.2	NA	NA	17	12.9	68.2	4.4	23.1	0.3	1.5	19	NA	NA	NA	NA	NA	NA	611
739	0.323	98	18.5	303	61	5.29	29.5	0.362	86	15.2	238	64	5.65	24.5	0.391	135	20.5	345	59.3	6.59	17	0.3	3	9.6	89	NA	NA	10.8	0.2	1.9	11.4	95.7	NA	NA	11.9	15.3	81.6	2.7	14.2	0.4	2	18.8	NA	NA	NA	NA	NA	NA	272
740	0.211	66	16.6	313	53	3.98	31.8	0.301	91	15.7	302	52	5.79	38.7	0.437	154	19.3	352	54.8	7.98	17	0.1	1.3	6	92.5	NA	NA	6.5	0.3	2.2	14.2	90.8	NA	NA	15.6	9.2	50.5	8	44	0.7	3.7	18.2	NA	NA	NA	NA	NA	NA	914
741	0.292	91	18.7	312	60	4.87	28.7	0.362	89	14.5	246	59	6.14	27.8	0.425	148	21.8	348	62.6	6.79	16.3	0.4	2.6	14.6	91.3	NA	NA	16	0.2	1	20.3	96	NA	NA	21.3	11.9	64.8	5.3	28.6	0.4	2.3	18.4	NA	NA	NA	NA	NA	NA	270
742	0.488	139	17.9	285	63	7.75	24.1	0.328	88	15	268	56	5.85	24.4	0.48	164	20.7	342	60.5	7.94	16.6	0.4	4.1	8.4	85.6	NA	NA	9.8	0.3	2.9	8.7	90.9	NA	NA	9.6	9.4	68.6	2.9	21.5	0.9	6.4	13.7	NA	NA	NA	NA	NA	NA	589
743	0.181	56	17.3	309	56	3.23	28.8	0.339	99	15.8	292	54	6.27	35.7	0.446	156	21.7	350	61.9	7.2	17	0	0.6	6.2	97.5	NA	NA	6.4	0.8	3.4	19.7	87.6	NA	NA	22.5	11.8	63	6.3	33.5	0.3	1.6	18.8	NA	NA	NA	NA	NA	NA	879
744	0.35	100	18.3	286	64	5.47	30.5	0.27	76	16.1	281	57	4.73	29.5	0.408	144	19.7	353	55.8	7.31	17.7	0.2	2.3	9.5	90.2	NA	NA	10.5	0.4	3.6	11	88.5	NA	NA	12.4	13.6	77.5	2.5	14.5	1.1	6	17.5	NA	NA	NA	NA	NA	NA	513
745	0.361	114	18	316	57	6.34	31.4	0.318	100	14.8	314	47	6.77	25.8	0.454	161	19.1	355	54	8.41	19.1	0.1	0.9	7.2	94.3	NA	NA	7.6	0.7	4.2	14.4	86.5	NA	NA	16.6	14.1	66	5.9	27.3	1.1	5	21.5	NA	NA	NA	NA	NA	NA	699
746	0.32	91	19.4	284	68	4.7	24.8	0.339	93	15.4	274	56	6.05	24.4	0.464	168	24.9	362	68.7	6.75	15.5	0.5	4.4	9.3	86.5	NA	NA	10.8	0.8	3	22.8	89.5	NA	NA	25.5	11.7	60.5	6.3	32.7	0.5	2.5	19.3	NA	NA	NA	NA	NA	NA	293
747	0.366	109	18.4	298	62	5.91	26.7	0.329	108	15.4	328	47	7	27.3	0.453	162	21.3	358	59.7	7.59	17	0.3	3.8	6.5	84.9	NA	NA	7.7	0.4	2.1	19.2	90.7	NA	NA	21.2	13.6	68.5	5	25.1	0.7	3.3	19.9	NA	NA	NA	NA	NA	NA	NA
748	0.33	89	20.2	270	75	4.4	25.7	0.307	86	16.3	280	58	5.29	25.2	0.477	169	23.7	354	66.8	7.14	16	0.3	4.4	6.2	83.7	NA	NA	7.4	0.5	4	11.2	87.8	NA	NA	12.7	8.9	66.9	3.7	28.1	0.3	2.6	13.2	10.3	NA	18.3	NA	NA	NA	706
749	0.31	107	25.2	345	72.9	4.25	18.4	0.336	117	21	348	60.2	5.58	16	0.48	158	20.5	329	62	7.7	15.2	0.4	4.4	9.6	93.9	0.1	1.2	10.2	0.8	3.9	20.3	93.1	0.2	1	21.7	12.9	69	5.3	28	0.3	1	18.8	6.7	0.34	17.3	6.2	0.35	16.4	560
750	0.314	67	13.3	213	62.4	5.03	19.6	0.367	128	16.4	349	47.1	7.79	20	0.28	90	18.6	321	58	4.84	16.7	0.3	4.4	6.4	94.6	0	0.7	6.7	0.8	2.9	26.1	95.7	0.2	0.6	27.3	22.5	69	9	28	0.1	0	32.4	6.1	0.31	16.4	6.8	0.39	16.5	577
751	0.338	120	21.8	355	61.5	5.5	18	0.356	123	18.3	346	53	6.72	22.5	0.433	136	16.7	314	53	8.15	21.2	1.1	6.9	14.9	91.3	0.2	1.1	16.3	0.6	2.6	21.2	93.4	0.5	2.3	22.7	5.2	35	8.6	58	0.3	2	15	6.2	0.52	15	6.4	0.37	15	580
752	0.282	96	25.3	340	74.2	3.8	25.2	0.348	121	18.4	348	52.8	6.59	20.9	0.406	126	14.7	310	48	8.55	24.3	4.2	34.9	7.4	62.8	0.1	0.6	11.9	NA	5.4	NA	92.2	NA	0.9	23.2	9	64	4.7	34	0.1	1	13.9	7	0.39	16	7.1	0.36	14.6	507
753	0.351	123	26.7	350	76.1	4.61	18.9	0.357	126	21.6	353	61.2	5.83	15.7	0.469	153	20.1	326	62	7.63	17.4	0.4	5	7.5	93.4	0.1	0.9	8.1	1.5	5.7	23.1	90.8	0.1	0.5	25.5	11	50	10.1	45	0.2	1	22.2	8.6	0.42	17.8	6.8	0.35	15.9	515
754	0.295	96	22.5	325	69.2	4.26	18.3	0.27	88	16.2	326	49.6	5.44	21.8	0.414	132	18.5	319	58	7.13	19.4	1.1	12.7	7.6	85.8	0.1	0.8	8.9	3.8	30.3	8.2	65.4	0.4	3	12.6	14.6	65	7.1	32	0.5	2	22.4	5.9	0.34	16.9	8.9	0.5	15.9	567
755	0.352	126	23	358	64.4	5.47	17.1	0.349	121	17.6	347	50.8	6.87	19.5	0.407	130	17.2	319	54	7.54	19.2	0.2	2.5	9.3	96.5	0	0.4	9.6	1.4	5.6	22.5	92.2	0.3	1.1	24.5	4.7	34	8.6	63	0.1	1	13.8	8.3	0.36	16.4	5.6	0.34	14.1	604
756	0.328	112	25.8	341	75.6	4.34	19.6	0.319	110	15.5	345	45	7.09	29.4	0.465	152	17.7	327	54	8.6	18.7	1.3	17.1	6.2	81.1	0.1	1.3	7.6	1.4	10.1	11.8	88.5	0.1	0.8	13.4	15.3	56	11.3	42	0.3	1	27.2	8.5	0.31	17.7	10.1	0.72	14.4	711
757	0.359	125	21.3	348	61.3	5.86	18.6	0.328	110	15.2	335	45.3	7.24	21.1	0.475	152	16.9	320	53	8.98	18.7	1.4	10.4	11.4	88.4	0.1	0.8	13	9.5	41	13	56.1	0.6	2.4	23.2	5.1	28	12	66	0.2	1	18.3	6.8	0.4	15.9	8.2	0.68	14.4	828
758	0.302	100	23.1	331	69.9	4.32	21.2	0.344	118	18.7	343	54.4	6.32	18.5	0.354	115	17.2	325	53	6.67	26.3	0.8	10	6.8	89.2	0	0.5	7.6	0.6	3.1	18.8	93.5	0.3	1.5	20.1	3	43	3.6	53	0	0	6.8	7.9	0.31	17.5	8	0.3	15	378
759	0.298	79	18.7	265	70.4	4.23	21.1	0.37	126	16.2	341	47.7	7.76	26.2	0.478	154	18.3	322	57	8.41	18.4	0.7	11.6	5.4	87.2	0.1	1	6.2	1	5.9	15.2	91.7	0.3	1.9	16.6	4.6	23	14	70	0.3	1	20.1	8.9	0.1	17.2	8.2	0.77	15.6	937
760	0.326	112	20.2	344	58.8	5.54	21.2	0.335	115	16.7	343	48.7	6.88	21.6	0.432	140	17.1	324	53	8.2	17.9	0.7	6.1	9.8	92.4	0.1	0.9	10.7	5.4	25.5	13.8	64.9	1.6	7.4	21.3	12.2	56	8.7	39	0.5	2	22.1	6.4	0.26	15	9.2	0.3	14.7	326
761	NA	NA	NA	NA	NA	NA	NA	NA	NA	NA	NA	NA	NA	NA	NA	NA	NA	NA	NA	NA	NA	NA	NA	NA	NA	NA	NA	NA	NA	NA	NA	NA	NA	NA	NA	NA	NA	NA	NA	NA	NA	NA	NA	NA	NA	NA	NA	NA	NA
762	NA	NA	NA	NA	NA	NA	NA	NA	NA	NA	NA	NA	NA	NA	NA	NA	NA	NA	NA	NA	NA	NA	NA	NA	NA	NA	NA	NA	NA	NA	NA	NA	NA	NA	NA	NA	NA	NA	NA	NA	NA	NA	NA	NA	NA	NA	NA	NA	NA
763	NA	NA	NA	NA	NA	NA	NA	NA	NA	NA	NA	NA	NA	NA	NA	NA	NA	NA	NA	NA	NA	NA	NA	NA	NA	NA	NA	NA	NA	NA	NA	NA	NA	NA	NA	NA	NA	NA	NA	NA	NA	NA	NA	NA	NA	NA	NA	NA	NA
764	NA	NA	NA	NA	NA	NA	NA	NA	NA	NA	NA	NA	NA	NA	NA	NA	NA	NA	NA	NA	NA	NA	NA	NA	NA	NA	NA	NA	NA	NA	NA	NA	NA	NA	NA	NA	NA	NA	NA	NA	NA	NA	NA	NA	NA	NA	NA	NA	NA
765	NA	NA	NA	NA	NA	NA	NA	NA	NA	NA	NA	NA	NA	NA	NA	NA	NA	NA	NA	NA	NA	NA	NA	NA	NA	NA	NA	NA	NA	NA	NA	NA	NA	NA	NA	NA	NA	NA	NA	NA	NA	NA	NA	NA	NA	NA	NA	NA	NA
766	NA	NA	NA	NA	NA	NA	NA	NA	NA	NA	NA	NA	NA	NA	NA	NA	NA	NA	NA	NA	NA	NA	NA	NA	NA	NA	NA	NA	NA	NA	NA	NA	NA	NA	NA	NA	NA	NA	NA	NA	NA	NA	NA	NA	NA	NA	NA	NA	NA
767	NA	NA	NA	NA	NA	NA	NA	NA	NA	NA	NA	NA	NA	NA	NA	NA	NA	NA	NA	NA	NA	NA	NA	NA	NA	NA	NA	NA	NA	NA	NA	NA	NA	NA	NA	NA	NA	NA	NA	NA	NA	NA	NA	NA	NA	NA	NA	NA	NA
768	NA	NA	NA	NA	NA	NA	NA	NA	NA	NA	NA	NA	NA	NA	NA	NA	NA	NA	NA	NA	NA	NA	NA	NA	NA	NA	NA	NA	NA	NA	NA	NA	NA	NA	NA	NA	NA	NA	NA	NA	NA	NA	NA	NA	NA	NA	NA	NA	NA
769	NA	NA	NA	NA	NA	NA	NA	NA	NA	NA	NA	NA	NA	NA	NA	NA	NA	NA	NA	NA	NA	NA	NA	NA	NA	NA	NA	NA	NA	NA	NA	NA	NA	NA	NA	NA	NA	NA	NA	NA	NA	NA	NA	NA	NA	NA	NA	NA	NA
770	NA	NA	NA	NA	NA	NA	NA	NA	NA	NA	NA	NA	NA	NA	NA	NA	NA	NA	NA	NA	NA	NA	NA	NA	NA	NA	NA	NA	NA	NA	NA	NA	NA	NA	NA	NA	NA	NA	NA	NA	NA	NA	NA	NA	NA	NA	NA	NA	NA
771	NA	NA	NA	NA	NA	NA	NA	NA	NA	NA	NA	NA	NA	NA	NA	NA	NA	NA	NA	NA	NA	NA	NA	NA	NA	NA	NA	NA	NA	NA	NA	NA	NA	NA	NA	NA	NA	NA	NA	NA	NA	NA	NA	NA	NA	NA	NA	NA	NA
772	NA	NA	NA	NA	NA	NA	NA	NA	NA	NA	NA	NA	NA	NA	NA	NA	NA	NA	NA	NA	NA	NA	NA	NA	NA	NA	NA	NA	NA	NA	NA	NA	NA	NA	NA	NA	NA	NA	NA	NA	NA	NA	NA	NA	NA	NA	NA	NA	NA
773	0.26	88	18	338	53	4.9	28	0.269	113	19.3	420	46	5.84	NA	0.354	123	18	347	52	6.82	15.6	0.7	7.5	6.8	78.5	NA	NA	8.7	4.3	23.8	12.3	68	NA	NA	18.1	3.8	30	6.5	52	0.1	1	12.6	NA	NA	NA	NA	NA	NA	987
774	0.267	85	20	318	63	4.24	25.2	0.276	106	20	384	52	5.3	24	0.369	128	19.8	347	57	6.46	16.8	1.4	25.2	3.2	56.8	NA	NA	5.7	4.9	33.9	8.4	58.5	NA	NA	14.4	4.1	22	14.1	73	0.2	1	19.2	NA	NA	NA	NA	NA	NA	487
775	0.268	89	19.3	332	58	4.62	29.1	0.249	103	19.4	414	47	5.3	24.8	0.335	114	17.5	340	51	6.53	15.8	0.6	6.6	7.3	77.8	NA	NA	9.4	8.4	33.6	14.1	56.5	NA	NA	25	4.9	32	9.9	64	0	0	15.4	NA	NA	NA	NA	NA	NA	599
776	NA	45	NA	NA	NA	NA	NA	0.315	112	21.7	356	61	5.16	38.3	0.307	107	19.1	349	55	5.59	17.1	1.8	32.2	3.1	54.9	NA	NA	5.6	6.6	31.4	9.2	44	NA	NA	21	6.5	31	12.8	61	0.1	1	21.1	NA	NA	NA	NA	NA	NA	NA
777	0.299	109	24.8	365	68	4.39	28.1	0.322	110	19.1	342	56	5.75	27.2	0.368	126	17.5	342	51	7.21	16	1.3	13.8	6.2	66.8	NA	NA	9.3	1.9	14.7	8.9	67.9	NA	NA	13.1	2	13	13.2	82	0.2	1	16	NA	NA	NA	NA	NA	NA	662
778	0.259	100	20.4	386	53	4.89	33.6	0.27	99	17.6	367	48	5.62	31.4	0.373	131	19.2	351	55	6.81	16.9	1.1	10.9	7.2	73.9	NA	NA	9.7	2.8	17.1	11.1	67.9	NA	NA	16.3	5.4	28	12.6	67	0.2	1	19	NA	NA	NA	NA	NA	NA	509
779	0.362	119	23	329	70	5.17	25.3	NA	NA	NA	NA	NA	NA	NA	0.385	133	18.1	345	52	7.35	16.3	1.7	17.2	6.3	63.5	NA	NA	9.9	NA	NA	NA	NA	NA	NA	NA	6.9	38	10.3	57	0.1	1	18.1	NA	NA	NA	NA	NA	NA	NA
780	0.23	80	22.2	348	64	3.6	28.8	NA	NA	NA	NA	NA	NA	NA	0.392	136	20.1	347	58	6.77	16.9	1.3	15	5.7	67.6	NA	NA	8.4	NA	NA	NA	NA	NA	NA	NA	5.6	48	4.4	38	0.1	1	11.5	NA	NA	NA	NA	NA	NA	NA
781	0.27	95	20.8	352	59	4.57	30.6	NA	NA	NA	NA	NA	NA	NA	0.321	112	18.8	349	54	5.97	15.9	7.8	23.3	14.4	43.1	NA	NA	33.5	NA	NA	NA	NA	NA	NA	NA	4.2	26	9.1	57	0.2	1	15.9	NA	NA	NA	NA	NA	NA	NA
782	0.287	90	17.9	314	57	5.04	25	0.265	104	20	392	51	5.2	20.3	0.354	123	19.2	347	55	6.41	16.1	3.3	22	8.4	56.7	NA	NA	14.9	3.4	36.6	5.1	54.8	NA	NA	9.3	4.7	28	10.7	65	0.3	2	16.5	NA	NA	NA	NA	NA	NA	495
783	0.269	89	19.6	331	59.4	4.53	20	0.326	113	17.1	347	49.5	6.59	19	0.376	118	17.7	314	57	6.66	18.2	2.6	36.5	4.4	61.3	0	0.7	7.1	0.9	5.1	15.2	91.1	0.4	2.3	16.8	14.8	65	4.3	19	0.2	1	22.8	5.9	0.42	14.2	6.1	0.31	14.2	512
784	0.294	95	20.7	323	64.2	4.58	23.5	0.166	103	36.7	NA	59.1	2.81	9.4	0.365	116	19.3	318	61	6	19.5	1.9	33	3.7	64.7	0.1	2.1	5.7	1.3	3.8	33.8	95.5	0.1	0.2	35.4	8.5	58	5.7	39	0	0	14.7	7.6	0.55	15.5	8.7	NA	13.5	1102
785	NA	NA	NA	NA	NA	NA	NA	0.326	115	17.7	353	50.3	6.48	18.5	0.403	130	16.8	323	52	7.74	18.9	NA	NA	NA	NA	NA	NA	NA	1.7	6	26.2	90.3	0.4	1.4	28.9	16.2	75	4.6	21	0.6	3	21.6	NA	NA	NA	8.3	0.53	15.1	644
786	0.287	98	17	341	49.7	5.78	22.4	0.322	112	16.9	348	48.5	6.64	22.4	0.497	162	19.3	326	59	8.4	16.9	0.4	4	9.8	95.5	0	0.3	10.2	1.7	6.9	21.5	89.4	0.6	2.6	24.1	3.8	24	10.5	66	0.2	1	15.8	6.5	0.53	15.9	7.6	0.49	14.7	651
787	NA	NA	NA	NA	NA	NA	NA	0.295	104	18	353	51.1	5.77	17	0.492	163	17.2	331	52	9.49	18.5	NA	NA	NA	NA	NA	NA	NA	5.9	21.6	19.8	72.1	1.3	4.6	27.5	10.2	50	9.1	45	0.2	1	20.4	NA	NA	NA	5.5	0.31	14.6	570
788	0.289	101	20.8	349	59.5	4.86	20.9	0.306	106	19.8	346	57.1	5.36	20.1	0.438	147	21.6	336	64	6.82	15.9	2.2	13	14.6	86.1	0.1	0.5	17	1.8	6.5	25.5	90.4	0.6	2.2	28.2	9.2	59	5.7	36	0.4	2	15.9	6.2	0.42	14.9	6.7	0.43	13.8	638
789	NA	NA	NA	NA	NA	NA	NA	0.302	105	17.6	348	50.5	5.98	19.6	0.466	152	19.8	326	61	7.68	17.2	NA	NA	NA	NA	NA	NA	NA	2.2	6.8	29.3	88.6	0.8	2.4	33	6	36	8.9	53	0.7	4	16.7	NA	NA	NA	5.8	0.39	15.5	675
790	0.396	140	20.2	354	57.1	6.93	17.8	0.304	103	17.9	339	53	5.74	16.7	0.425	140	19.2	329	58	7.29	17.1	0.7	4.8	14.3	92.4	0.4	2.7	15.4	5.1	25.6	14	70.4	0.6	3	19.9	7.9	39	12	58	0.2	1	20.6	7.7	0.4	14.3	7.7	0.27	14.2	356
791	0.353	118	21.3	334	63.7	5.54	19.6	0.268	93	15.9	347	45.7	5.86	23.4	0.372	123	18.2	331	55	6.75	19.8	5.4	39.7	7.8	56.6	0.3	2.1	13.7	1.1	4.5	23.2	92	0.4	1.4	25.2	8.7	45	9.3	48	0.2	1	19.3	8	0.73	17.5	8.3	0.89	14.4	1073
792	0.379	133	21.2	351	60.5	6.26	19.7	0.305	107	18.2	351	51.9	5.88	16.5	0.416	136	17.2	327	53	7.89	22.1	0.8	6.9	10	90	0.3	2.9	11.1	2.2	12.6	14	79.7	0.8	4.8	17.5	6.7	57	4.4	37	0.1	1	11.8	5.9	0.28	16.3	5.3	0.2	15.4	369
793	0.269	91	17.5	338	51.7	5.2	22.2	0.259	90	15.2	347	43.6	5.94	24.6	0.415	137	20	330	61	6.84	15.6	0.3	5.3	5.8	93.6	0	0.6	6.1	2.7	13.1	17	83.2	0.4	2.2	20.4	4.9	45	4.9	45	0.2	2	10.9	7	0.64	14.6	9.5	0.9	14.8	952
794	0.349	121	20.2	347	58.3	5.99	20.8	0.263	91	16.7	346	48.3	5.45	18.9	0.428	143	19.7	334	59	7.26	17.7	1.7	14.6	8.9	76.7	0.9	8	11.6	4.7	26.5	12.4	69.2	0.4	2.1	17.9	6.5	43	7.2	47	0.2	1	15.2	9.8	0.36	14.4	9.2	0.44	13.5	483
795	0.249	91	18.3	365	50	4.97	29.8	0.234	99	18.2	423	43	5.44	28.2	0.393	135	18.5	344	54	7.3	17.1	0.7	11.3	5.2	79.3	NA	NA	6.6	4.5	30.8	8.5	58.7	NA	NA	14.5	4.6	38	7.2	59	0.1	1	12.2	NA	NA	NA	NA	NA	NA	897
796	0.358	129	20.2	360	56	6.4	23	0.281	108	21.1	384	55	5.11	24.5	0.387	133	19.6	344	57	6.8	17.3	1.6	21.6	4.5	59.6	NA	NA	7.6	6.3	54.4	4	34.8	NA	NA	11.6	8.4	37	12.1	54	0.1	0	22.5	NA	NA	NA	NA	NA	NA	587
797	0.298	106	19.6	356	55	5.42	26.7	0.289	104	18	360	50	5.78	24.5	0.347	119	19.5	343	57	6.11	17.1	1	11.5	6.9	77.1	NA	NA	8.9	7	45.2	6.5	41.9	NA	NA	15.5	6.5	55	4.6	39	0.1	1	11.8	NA	NA	NA	NA	NA	NA	570
798	0.281	89	20.3	317	64	4.39	22.4	0.26	100	20.7	385	54	4.82	20	0.307	105	19.5	342	57	5.38	17	0.6	5.5	8.6	73	NA	NA	11.8	11.8	45.8	10.6	41.2	NA	NA	25.7	10.7	39	16.9	61	0.1	0	27.8	NA	NA	NA	NA	NA	NA	260
799	0.377	127	21.2	337	63	5.98	23	0.314	116	20.7	369	56	5.61	22.5	0.377	131	20.2	347	58	6.5	17.3	1.3	15.9	5.1	61.9	NA	NA	8.2	5	38.4	6.5	50.6	NA	NA	12.9	4.3	33	6.7	52	0.3	2	13	NA	NA	NA	NA	NA	NA	700
800	0.3	96	19.8	320	62	4.84	23	0.274	104	20.5	380	54	5.08	22.4	0.33	115	20	348	57	5.75	15.7	1.8	14.4	7.9	61.7	NA	NA	12.8	6.8	43.2	7.3	46.3	NA	NA	15.7	4.2	27	10.9	70	0.1	1	15.5	NA	NA	NA	NA	NA	NA	415
801	0.287	103	19.4	359	54	5.32	29.6	0.278	106	18.3	381	48	5.79	34.1	0.361	125	18.6	346	54	6.73	17.9	1.2	14.1	5.8	68.3	NA	NA	8.5	6.1	31.5	11	56.8	NA	NA	19.3	4.1	39	5.2	51	0.1	1	10.5	NA	NA	NA	NA	NA	NA	NA
802	0.31	106	19.7	342	57.5	5.39	17.7	0.333	113	16.3	339	48.1	6.93	21.6	0.353	113	16.6	320	52	6.79	18.7	0.6	6.1	8.8	91.2	0.2	2	9.7	1.3	6.3	18.1	89.8	0.4	2.1	20.2	8.1	43	9.1	49	0.2	1	18.6	6.7	0.39	15.9	6.2	0.29	16.4	471
803	0.252	92	19.4	365	53	4.75	29.1	0.315	115	18.3	365	50	6.3	35.4	0.365	123	17.9	337	53	6.88	17.8	0.5	4.9	7.7	83.5	NA	NA	9.2	9.9	35.7	15	54.1	NA	NA	27.8	7.4	45	7.3	44	0.5	3	16.5	NA	NA	NA	NA	NA	NA	752
804	0.329	110	19.7	334	59.1	5.57	20.5	0.34	117	17.5	344	50.9	6.68	17.9	0.435	139	16.4	320	51	8.46	19.8	0.6	7.6	7.5	89	0.2	2.1	8.4	0.5	2.5	18.7	95.9	0.1	0.4	19.5	11.2	52	6.7	31	0.2	1	21.5	6	0.28	15.9	6.4	0.33	15	516
805	0.371	126	19.7	340	58	6.39	26	0.342	116	19	339	56	6.11	18.7	0.374	130	18.2	348	52	7.16	16.4	4.6	33.8	6.6	48.5	NA	NA	13.7	5.6	32	9.6	55.1	NA	NA	17.4	8.2	42	9.8	51	0.2	1	19.4	NA	NA	NA	NA	NA	NA	498
806	0.32	84	19.6	263	74.8	4.28	19.5	0.377	129	18.4	342	53.8	7.01	27.8	0.424	137	19.4	323	60	7.06	17.7	0.3	5	5.9	92.5	0.1	2.2	6.3	1.8	11.6	12.6	82.9	0.7	4.5	15.3	6.6	67	3	31	0.1	2	9.8	5.2	0.25	16	9.2	0.7	14.8	765
807	0.283	83	18.8	293	64	4.42	25.7	0.269	101	21	375	56	4.81	23	0.349	119	19.9	341	58	5.99	16	0.3	3.3	7.3	84.4	NA	NA	8.7	5.7	45	5.7	45.2	NA	NA	12.7	NA	36.5	4	45	0.1	1	8.8	NA	NA	NA	NA	NA	NA	443
808	0.263	79	18	300	60	4.38	27.2	0.254	99	18.7	390	48	5.3	28.8	0.358	124	20.2	346	58	6.13	16.3	0.2	4.3	4.7	83.1	NA	NA	5.7	2.4	21.1	7.6	66.1	NA	NA	11.5	NA	53.9	6.5	38	0.1	1	17.2	NA	NA	NA	NA	NA	NA	785
809	0.378	110	19.2	291	66	5.73	22.3	0.193	68	20.5	352	58	3.32	22.4	0.361	125	19.9	346	57	6.29	15.7	0.6	5.7	8.3	78.5	NA	NA	10.6	0.8	5.8	11	79.2	NA	NA	13.9	NA	32.6	9.9	57	0.4	2	17.5	NA	NA	NA	NA	NA	NA	267
810	0.299	90	18.1	301	60	4.98	24.1	0.369	133	18.7	360	52	7.1	23.4	0.365	125	18.1	342	53	6.91	17	0.5	5.1	7.3	81.1	NA	NA	9	7.2	25.8	17.9	64.4	NA	NA	27.8	NA	42.9	8.3	42	0.1	1	19.7	NA	NA	NA	NA	NA	NA	289
811	0.33	97	19.7	294	67	4.93	25.3	0.171	63	19.5	368	53	3.23	20.4	0.372	126	18	339	53	7	16.9	0.3	3.2	7	84.2	NA	NA	8.3	0.9	4.3	16.8	84.5	NA	NA	19.9	NA	32	9.3	63	0.1	1	14.7	NA	NA	NA	NA	NA	NA	229
812	0.346	100	20.5	289	71	4.88	22.8	0.291	101	20.8	347	60	4.85	21.7	0.333	114	20.7	342	60	5.51	16.2	0.5	5.5	6.1	73.7	NA	NA	8.3	4.9	34.9	7.2	51.2	NA	NA	14.1	NA	32.1	6.4	34	0.1	0	18.7	11.3	NA	20.7	NA	NA	NA	235
813	0.386	111	18.7	288	65	5.94	26.1	0.312	115	20.2	369	55	5.68	20.1	0.39	134	18	344	52	7.46	16.3	0.3	2.8	9.4	86.4	NA	NA	10.9	3.8	33	6.5	55.7	NA	NA	11.6	NA	31.7	9.4	58	0.1	1	15.9	NA	NA	NA	NA	NA	NA	608
814	0.281	99	22.2	352	63	4.46	25.4	0.307	115	19.8	375	53	5.8	21.8	0.381	132	19.5	346	56	6.76	16.4	0.4	6.1	5.4	79.5	NA	NA	6.8	7	36.1	10.6	54.6	NA	NA	19.4	6.5	43	7.7	52	0.1	1	15.1	NA	NA	NA	NA	NA	NA	559
815	0.281	83	21.3	295	72	3.9	25.2	0.195	69	19.8	354	56	3.48	21.5	0.348	118	18.4	339	54	6.42	17.2	0.2	3.5	5.8	82.8	NA	NA	7	1.4	10.9	8.5	64.6	NA	NA	13.1	NA	42.1	5.9	47	0.1	1	12.2	8.8	NA	17.6	NA	NA	NA	478
816	0.31	98	22.4	316	71	4.37	27.2	0.313	112	21.1	358	59	5.31	24.7	0.372	131	21.1	352	60	6.22	16.9	0.5	9.1	4.8	79.2	NA	NA	6	2.8	19.6	9	63.1	NA	NA	14.3	NA	13.2	8.5	68.5	0	0.2	12.3	8.3	NA	20.6	NA	NA	NA	414
817	0.356	106	20.5	298	69	5.16	22.9	0.251	92	22	367	60	4.19	20.5	0.324	111	18.9	343	55	5.86	16.4	0.8	6.5	8.4	71.6	NA	NA	11.7	4.5	38.2	6.1	51.7	NA	NA	11.8	NA	38.5	11.8	51	0.1	0	23.2	10.7	NA	21.3	NA	NA	NA	193
818	0.333	118	19.9	354	56	5.94	24.4	0.292	108	19.6	370	53	5.5	22.2	0.375	130	18.3	347	53	7.11	16.2	0.7	9.2	6	78.7	NA	NA	7.6	5	30.7	9.6	58.8	NA	NA	16.4	11.8	58	7.4	36	0.4	2	20.3	NA	NA	NA	NA	NA	NA	573
819	0.559	173	20.4	309	66	8.47	24.9	0.36	108	18	300	60	6	21.6	0.416	146	20.6	351	59	7.08	17.3	0.4	2.3	16.2	88.7	NA	NA	18.3	1.5	6.7	18	80.5	NA	NA	22.4	NA	NA	6.9	45.4	0.2	1	15.3	NA	NA	NA	NA	NA	NA	550
820	0.342	108	17.7	316	56	6.11	26.5	0.317	105	17.2	331	52	6.09	22.9	0.382	135	18.7	353	53	7.21	17	1.1	3.9	24.3	85.8	NA	NA	28.3	0.7	3.6	17.1	86.7	NA	NA	19.7	NA	NA	4	24.4	0.1	0.7	16.4	NA	NA	NA	NA	NA	NA	707
821	0.353	121	18.2	343	53	6.66	25.6	0.447	97	16.1	217	74	6.04	21.7	0.415	141	19.1	340	56	7.38	16.3	0.9	2.3	34.4	89.7	NA	NA	38.3	0.2	1.1	17	94.7	NA	NA	17.9	NA	NA	5.6	23.7	0.1	0.5	23.8	NA	NA	NA	9.2	5.2	16.3	563
822	0.337	110	19.3	326	59	5.71	25.4	0.292	97	17	332	51	5.72	24.4	0.425	148	19.4	348	56	7.62	17.6	0.3	1.3	21	94.3	NA	NA	22.3	0.8	4.1	17.5	84.4	NA	NA	20.7	NA	NA	7.6	39.2	0.1	0.3	19.5	NA	NA	NA	NA	NA	NA	672
823	0.381	122	18.2	320	57	6.69	25.5	0.319	109	17.1	342	50	6.37	26.6	0.43	155	19.6	360	54	7.92	18.7	0.2	1.3	17.1	92.3	NA	NA	18.5	0.7	3.5	17.6	84.8	NA	NA	20.8	NA	NA	4.2	22.5	0	0.2	18.5	NA	NA	NA	NA	NA	NA	606
824	0.357	103	21.1	289	73	4.89	25.2	0.335	107	18.8	319	59	5.68	26.3	0.417	151	22	362	61	6.85	17	0.4	2.6	14.9	87.1	NA	NA	17.1	0.7	3.5	17.3	85.8	NA	NA	20.2	NA	NA	5	44.1	0	0.3	11.3	NA	NA	NA	NA	NA	NA	684
825	0.352	113	19	321	59	5.96	27	0.339	112	18.2	330	55	6.16	24	0.475	165	19.8	347	57	8.34	19.2	0.2	1.7	13.3	93.6	NA	NA	14.2	1	7.4	11	78.7	NA	NA	14	NA	NA	7	47.1	0.1	0.6	14.8	NA	NA	NA	NA	NA	NA	635
826	0.356	113	16.5	317	52	6.84	24.7	0.279	100	16.8	358	47	5.94	26.6	0.391	137	18.5	350	53	7.39	17.6	0.3	1.6	19	93.4	NA	NA	20.3	0.4	3.7	9.9	87.9	NA	NA	11.3	NA	NA	4.1	28.7	0	0.1	14.4	NA	NA	NA	NA	NA	NA	505
827	0.332	108	16.9	325	52	6.39	26.7	0.359	115	17.3	320	54	6.65	24.5	0.425	146	19	344	55	7.7	18.4	0.2	2	8.8	88	NA	NA	10	0.9	4.9	15.9	84.5	NA	NA	18.8	NA	NA	4.9	28.4	0.1	0.5	17.4	NA	NA	NA	NA	NA	NA	637
828	0.265	82	18.3	309	59	4.49	23.6	0.344	112	18.2	326	56	6.15	26.5	0.433	154	21.4	356	60	7.18	17.9	0.3	2.4	11	88.9	NA	NA	12.4	0.7	5.1	11.9	82.7	NA	NA	14.4	NA	NA	8.4	55	0.2	1	15.3	NA	NA	NA	NA	NA	NA	539
829	0.305	102	18.1	334	54	5.64	25.5	0.352	114	16.5	324	51	6.9	22.4	0.441	155	19.2	351	55	8.07	17.4	0.3	2.5	10.8	89.5	NA	NA	12.1	1	4.8	16.8	83.7	NA	NA	20.1	NA	NA	6.7	25.8	0.1	0.5	25.9	NA	NA	NA	NA	NA	NA	579
830	0.218	66	17.6	303	58	3.75	32.9	0.298	99	17.6	332	53	5.62	25.2	0.445	155	19.3	348	55	8.03	17.1	0.1	1.2	9.4	94.6	NA	NA	9.9	1.2	5.9	15.9	79.3	NA	NA	20	NA	NA	5.5	31	0.1	0.4	17.7	NA	NA	NA	NA	NA	NA	668
831	0.372	115	21.7	309	70	5.31	26.3	0.283	97	18.5	343	54	5.24	27.9	0.353	114	18.4	323	57	6.2	26.1	1.8	21.3	4.9	57.3	NA	NA	8.6	5.7	27.9	10.7	52.3	NA	NA	20.5	5	33.3	8	52.9	NA	NA	15.1	NA	NA	NA	NA	NA	NA	641
832	0.142	60	18.6	423	44	3.22	NA	0.091	49	20.5	538	38	2.39	NA	0.428	146	19.4	341	57	7.51	26	1.8	28.8	3.4	54.6	NA	NA	6.2	1.3	11.4	8.5	73	NA	NA	11.6	3.4	20.8	9.6	59	NA	NA	16.2	NA	NA	NA	NA	NA	NA	NA
833	0.204	79	17.8	387	46	4.43	31.4	0.11	56	18.3	509	36	3.06	NA	0.373	129	18.7	346	54	6.9	24.1	3.7	27.1	7.2	52.9	NA	NA	13.6	1.1	5.5	15.9	83	NA	NA	19.1	0.4	3	11.6	91.1	NA	NA	12.7	NA	NA	NA	NA	NA	NA	NA
834	0.272	92	20.6	338	61	4.46	28.1	NA	NA	NA	NA	NA	NA	NA	0.338	118	20.9	349	60	5.64	23.8	1.3	18	4.1	57.4	NA	NA	7.2	NA	NA	NA	NA	NA	NA	NA	1.7	10.5	11.7	71.6	NA	NA	16.3	NA	NA	NA	NA	NA	NA	NA
835	0.216	81	17.6	375	47	4.59	35.6	0.245	89	16.7	363	46	5.32	NA	0.332	119	19.7	358	55	6.04	25.2	1.5	21.1	4.2	60.1	NA	NA	7	1.9	8.8	16.1	74.2	NA	NA	21.7	1	4.8	17.7	88.1	NA	NA	20.1	NA	NA	NA	NA	NA	NA	NA
836	0.323	103	19.8	319	62	5.21	25.6	0.234	90	16.5	385	43	5.44	NA	0.35	127	17.8	363	49	7.14	24.6	1	12.5	5.6	68.3	NA	NA	8.2	3.4	18.1	12.3	65.8	NA	NA	18.7	1.9	11.9	10.1	64	NA	NA	15.8	NA	NA	NA	NA	NA	NA	NA
837	0.176	65	17.7	369	48	3.67	NA	0.181	71	17.2	392	44	4.12	NA	0.43	146	20.7	340	61	7.05	26.1	1.2	14.4	6	73.7	NA	NA	8.2	1.9	15.7	8.3	70.7	NA	NA	11.8	2.8	17.5	10.2	64	NA	NA	16	NA	NA	NA	NA	NA	NA	NA
838	0.324	109	21.5	336	64	5.06	27	0.316	114	18.8	361	52	6.08	31.1	0.297	96	17.5	323	54	5.5	21.8	3	26.3	6.4	56.4	NA	NA	11.3	5.4	24.1	12	54	NA	NA	22.2	8.9	46.2	7.5	39.2	NA	NA	19.2	NA	NA	NA	NA	NA	NA	783
839	0.348	118	21.7	339	64	5.43	29.3	0.309	110	18.5	356	52	5.94	30.6	0.407	148	19.7	364	54	7.53	26.7	2	28	4	57.2	NA	NA	7	1.3	9.9	10	75.1	NA	NA	13.3	1.6	10.9	11.3	78.9	NA	NA	14.3	NA	NA	NA	NA	NA	NA	829
840	0.344	121	21.8	352	62	5.55	23.6	0.386	130	18.5	337	55	7.01	21.7	0.434	150	20	346	58	7.49	25.1	2.5	21.8	7.8	67	NA	NA	11.6	1.5	7.1	15.8	76.2	NA	NA	20.7	1.5	8.3	12.6	69.5	NA	NA	18.2	NA	NA	NA	NA	NA	NA	252
841	0.183	70	17.2	383	45	4.07	NA	0.084	45	19.2	536	36	2.34	NA	0.4	133	20.3	333	61	6.55	24.6	0.5	7.8	5.1	76.1	NA	NA	6.7	1.1	7.9	10.5	79.3	NA	NA	13.3	2.2	10.2	14.9	69.5	NA	NA	21.5	NA	NA	NA	NA	NA	NA	NA
842	0.406	133	21	328	64	6.34	22.1	0.333	114	17.8	342	52	6.4	29	0.414	143	18.7	345	54	7.66	26.9	1.4	16.5	5.4	64.4	NA	NA	8.4	1.7	11.5	10.8	72.3	NA	NA	15	3	17.2	11.2	63.3	NA	NA	17.7	NA	NA	NA	NA	NA	NA	485
843	NA	NA	NA	NA	NA	NA	NA	NA	NA	NA	NA	NA	NA	NA	NA	NA	NA	NA	NA	NA	NA	NA	NA	NA	NA	NA	NA	NA	NA	NA	NA	NA	NA	NA	NA	NA	NA	NA	NA	NA	NA	NA	NA	NA	NA	NA	NA	NA	NA
844	0.195	57	12.8	292	44	4.44	30.7	0.33	102	14.5	309	47	7.02	32.2	0.388	135	18.8	348	54	7.18	17.8	0.4	3.8	9.4	86.6	NA	NA	10.8	0.8	4.1	17.6	85.6	NA	NA	20.6	11.7	68.8	4	23.4	0.2	1	17	NA	NA	NA	NA	NA	NA	NA
845	0.377	125	22.2	332	67	5.63	25.9	0.417	133	18.5	319	58	7.19	25.4	0.388	127	19	327	58	6.69	25	2.7	24.1	6.5	56.6	NA	NA	11.4	5.3	24.8	11.8	54.7	NA	NA	21.5	3.3	17.9	11.2	61.3	NA	NA	18.2	NA	NA	NA	NA	NA	NA	629
846	0.321	97	19.4	302	64	5.01	26.2	0.361	105	15.7	291	54	6.68	25	0.381	130	20.4	341	59.8	6.37	17.4	0.4	3.4	10.5	89.7	NA	NA	11.7	0.5	2.2	19.4	91.6	NA	NA	21.2	8.3	54.7	6.1	40.8	0.3	2.3	15	NA	NA	NA	NA	NA	NA	540
847	0.31	104	23.5	335	70	4.43	28.3	0.306	100	18.6	327	57	5.37	22.7	0.265	83	17.5	313	56	4.74	20.5	2.3	25.3	5.7	62	NA	NA	9.2	1.3	10.5	8.7	71.3	NA	NA	12.2	7.4	36.8	10.3	51.3	NA	NA	20	NA	NA	NA	NA	NA	NA	637
848	NA	NA	NA	NA	NA	NA	NA	NA	NA	NA	NA	NA	NA	NA	0.467	157	20.8	336	62	7.54	21.8	NA	NA	NA	NA	NA	NA	NA	NA	NA	NA	NA	NA	NA	NA	3.3	23	7.9	54.9	NA	NA	14.4	NA	NA	NA	NA	NA	NA	NA
849	0.343	111	24	324	74	4.63	25.8	0.305	109	19.6	357	55	5.55	22.6	0.353	119	19.9	337	59	5.98	22.7	2.1	21.2	5.8	57.7	NA	NA	10.1	4.4	22.3	11.8	59.4	NA	NA	19.9	1.1	4.7	18.1	80.4	NA	NA	22.5	NA	NA	NA	NA	NA	NA	245
850	0.383	113	24.2	295	82	4.67	25.2	0.35	113	20	323	62	5.64	21.3	0.412	133	20	323	62	6.64	24.6	0.5	8.5	4.1	63.6	NA	NA	6.4	7.8	38.4	9.5	47	NA	NA	20.2	5.3	29.9	9.7	54.8	NA	NA	17.7	9.7	NA	21.2	9.2	5.8	16.4	629
851	0.432	119	20.9	275	76	5.69	26.8	0.314	110	18.5	350	53	5.93	22.4	0.501	139	17.8	277	64	7.83	33.3	4.8	23.7	12.4	61.7	NA	NA	20.1	2.2	10	16.4	74.3	NA	NA	22.1	1.1	5.9	15.1	84.3	NA	NA	17.9	9.8	NA	19.9	NA	NA	NA	479
852	0.34	109	24.7	321	77	4.42	26.3	0.304	104	17.8	342	52	5.84	33.5	0.416	150	20.9	361	58	7.18	NA	2.3	21.5	7	66.6	NA	NA	10.5	4.8	25.9	10.2	54.9	NA	NA	18.5	1.2	7.1	12.7	76.7	NA	NA	16.6	NA	NA	NA	NA	NA	NA	708
853	0.383	122	21	319	66	5.8	23	0.668	71	11.9	106	112	5.96	22.6	0.395	139	22.3	352	63	6.23	15.8	0.4	1.5	27.4	93.1	NA	NA	29.4	0.6	2.2	24.6	93	NA	NA	26.5	NA	NA	6.3	33.7	0.5	2.8	18.7	NA	NA	NA	13.8	3.6	20.3	261
854	0.321	103	24.4	321	76	4.22	27.4	0.289	103	19.2	356	54	5.36	19.6	0.386	129	19	334	57	6.78	26.6	1.2	17.9	4.6	68	NA	NA	6.7	2.8	13.8	13	64.8	NA	NA	20.1	1.6	6.9	15.7	66.4	NA	NA	23.7	10.5	NA	23.7	NA	NA	NA	342
855	0.212	70	19.2	330	58	3.65	26.4	0.245	97	19.4	396	49	5	36.8	0.365	127	20.9	348	60	6.08	17.5	0.8	8.1	7.9	79.4	NA	NA	9.9	7.7	34.1	12.7	55.9	NA	NA	22.7	NA	18.9	7.6	55.3	0.1	0.8	13.8	NA	NA	NA	NA	NA	NA	863
856	0.297	104	17.2	350	49	6.06	29.1	0.237	87	18.7	367	51	4.65	35.4	0.302	101	16.2	334	48	6.24	18.1	2.5	19.8	7.8	63.2	NA	NA	12.4	1.9	10.6	12.6	69.4	NA	NA	18.2	NA	26.7	13.2	65.7	0	0.2	20	NA	NA	NA	NA	NA	NA	347
857	0.298	92	20.4	309	66	4.52	24.9	0.26	91	20.3	350	58	4.48	24.3	0.43	146	18.3	340	54	7.99	17.2	1	14	4.9	69.6	NA	NA	7	2.8	14.8	10.1	54.5	NA	NA	18.6	NA	45.6	16.9	51.1	0.1	0.4	33	NA	NA	NA	NA	NA	NA	308
858	0.366	126	19.6	344	57	6.42	25.3	0.232	92	18.3	397	46	5.04	25.6	0.361	125	18.9	346	55	6.6	17.1	2.1	16.2	8.8	66.3	NA	NA	13.2	9	38.6	9.9	42.2	NA	NA	23.4	NA	47.1	6.9	49.2	0.1	0.5	13.9	NA	NA	NA	NA	NA	NA	475
859	0.3	97	18.7	323	58	5.18	27.3	0.293	112	20.3	382	53	5.53	29.9	0.428	147	19.7	343	57	7.48	16.6	0.7	7.5	8	81.6	NA	NA	9.8	5.9	33.7	9.9	56.5	NA	NA	17.6	NA	33.2	7.9	51.7	0.2	1.1	15.4	NA	NA	NA	NA	NA	NA	303
860	0.322	97	20.2	301	67	4.8	24	0.273	105	20.4	385	53	5.15	23.8	0.328	115	19.4	351	55	5.94	16.1	0.2	3.5	5	81.1	NA	NA	6.2	8.7	39.7	9.3	42.2	NA	NA	22	NA	19.2	13.4	70	0.2	1	19.2	NA	NA	NA	NA	NA	NA	320
861	0.44	142	18.7	323	58	7.58	26.8	0.261	102	19.5	391	50	5.22	22.9	0.375	132	17.3	352	49	7.62	17	1.4	11.1	10	77.3	NA	NA	12.9	10.6	38.1	13.9	50.3	NA	NA	27.7	NA	11.9	14.6	63.4	0.1	0.3	22.9	NA	NA	NA	NA	NA	NA	601
862	0.339	101	17.3	298	58	5.84	26.8	0.253	102	18.6	403	46	5.49	26.4	0.319	110	16.8	345	49	6.54	18.9	0.2	3.2	6.2	85.2	NA	NA	7.3	6	29.8	11.3	56.1	NA	NA	20.1	NA	42.7	9.6	51	0.5	3	18.7	NA	NA	NA	NA	NA	NA	723
863	0.411	129	21.3	314	68	6.05	27.4	0.262	97	21.1	370	57	4.59	20.8	0.356	123	19.6	346	57	6.29	17.1	2.1	13.8	10.4	68	NA	NA	15.3	5.1	32.6	8.3	53.1	NA	NA	15.6	NA	23.7	7.4	59.6	0.1	0.5	12.6	NA	NA	NA	NA	NA	NA	336
864	0.377	107	19.6	284	69	5.47	26.1	0.281	102	19.2	363	53	5.31	23.5	0.331	115	18.2	347	52	6.33	16.4	0.4	4.1	8.9	82.3	NA	NA	10.8	8.4	38.8	10.1	46.8	NA	NA	21.6	4.6	33	7.9	57	0.2	1	14	NA	NA	NA	NA	NA	NA	818
865	0.405	135	22.7	333	68	5.95	20.5	0.274	102	22	372	59	4.64	20.7	0.338	119	21.6	352	61	5.52	17.5	1.9	17.7	6.4	58.1	NA	NA	11	2.8	9.2	21.7	70.1	NA	NA	30.9	NA	26.6	11.7	66.6	0	0.2	17.4	NA	NA	NA	NA	NA	NA	517
866	0.352	102	18.9	290	65	5.41	22.2	0.27	95	21.1	352	60	4.5	19	0.332	113	19.9	340	59	5.67	17	2	13.7	9.7	67	NA	NA	14.5	4.3	38.7	5.6	49.9	NA	NA	11.2	5	42	5.9	50	0.2	2	11.9	NA	NA	NA	NA	NA	NA	327
867	0.315	106	22.6	337	67.2	4.69	19.2	0.321	110	19.3	343	56.4	5.69	16.5	0.457	146	18.8	319	59	7.78	19.1	1.4	10.2	11.8	88	0.1	0.5	13.5	1.9	12.1	12.3	78.8	1.3	8.5	15.6	8.5	41	11.1	53	0.2	1	20.9	5	0.26	16	6.4	0.4	15.9	620
868	0.255	88	20	345	58	4.4	22.9	0.34	119	16.3	350	46.7	7.28	19	0.468	154	18.2	329	55	8.47	18.8	1.9	15.2	10.1	82.3	0.3	2.2	12.3	5.5	17.3	24.4	76.4	1.8	5.8	31.8	10.2	56	7.7	42	0.2	1	18.4	9.6	0.12	14.9	8.2	0.55	14.4	671
869	0.255	103	24.9	404	61.7	4.13	20.1	0.315	109	15.5	346	44.9	7.01	18.4	0.428	138	17.5	322	54	7.89	19	1	16.7	4.9	82.2	0	0.3	5.9	6.1	18	26.7	79.5	0.7	2	33.7	9.4	55	7.1	41	0.2	1	17.1	6.1	0.1	16.4	6.7	0.43	13.8	642
870	0.311	106	18.8	341	55	5.65	22.2	0.098	73	43.5	NA	58.3	1.68	5.1	0.403	129	17.6	320	55	7.32	18.2	0.4	3.2	11.5	95.1	0.1	1.2	12.1	1.3	7	17.4	91.7	0.2	1.1	18.9	8.7	39	11.6	53	0.4	2	22	6.5	0.32	15.1	NA	NA	11.3	NA
871	0.325	110	26.4	338	78.1	4.16	20	0.314	107	18.9	341	55.4	5.67	18.2	0.387	123	19.4	318	61	6.35	17.3	0.1	1.2	10.4	98.1	0	0.1	10.6	1.4	6.6	18.6	90.6	0.3	1.3	20.6	9.2	59	5.7	37	0.1	1	15.6	6.5	0.36	17.9	5.8	0.4	15.4	690
872	0.295	98	19.9	332	60	4.92	19.8	0.326	112	18.8	344	54.7	5.96	17.1	0.364	119	18.6	327	57	6.39	19	2.8	22.3	9.3	74.6	0.3	2.1	12.5	7	49.5	6.4	44.9	0.5	3.8	14.2	10.1	69	4.1	28	0.1	1	14.7	6.5	0.41	15.9	7	0.22	15.4	319
873	0.309	103	22.2	333	66.5	4.65	19.7	0.339	115	19.4	339	57.3	5.92	16.6	0.443	143	19	323	59	7.54	17.6	2	31.4	4.4	67.3	0	0.2	6.5	1	6.2	15	90.2	0.3	1.8	16.6	8.3	66	3.8	31	0.1	1	12.4	6.5	0.22	17.2	5.5	0.26	15.4	475
874	0.324	112	21	346	60.7	5.34	19.7	0.261	91	13.4	349	38.3	6.81	17.7	0.427	139	17.1	326	53	8.14	25.5	0.5	5.9	8.5	92	0.1	1.6	9.1	1.2	8.4	12.9	90	0.2	1.3	14.3	10.2	58	6.9	40	0.1	1	17.5	7.9	0.33	16.3	8.8	0.76	15.2	859
875	0.342	119	21.9	348	62.9	5.44	19.7	0.351	119	14.5	339	42.6	8.23	21.6	0.463	150	19	324	59	7.9	16	1.9	8.3	20.6	89.9	0.3	1.4	22.9	2.6	6.4	36.4	91.3	0.8	2.1	39.9	4.3	32	8.9	65	0.2	2	13.6	7.1	0.53	15.9	9.8	1.06	14.8	1082
876	0.275	87	15.4	316	48.6	5.66	24.4	0.101	82	46.9	NA	57.7	1.75	6.8	0.446	144	17.5	323	54	8.23	18	1	5.9	15.4	92.4	0.2	1.4	16.6	0.9	4	21.3	92.4	0.6	2.5	23.1	11.7	64	6.2	34	0.2	1	18.3	7.3	0.76	14.8	NA	NA	16	NA
877	0.328	110	20.8	335	62	5.29	19.3	0.383	128	18	334	55.7	6.87	16.3	0.395	125	18.2	316	58	6.86	16.6	2.1	10.9	16.7	87.4	0.2	1.3	19.1	1.5	7.4	17.7	89	0.5	2.3	20	12	73	4.1	25	0	0	16.4	5.6	0.29	15.5	6.5	0.35	15.9	532
878	0.347	122	19.2	352	54.6	6.36	17.2	0.294	102	15	347	43.1	6.82	20.5	0.398	127	16.7	319	52	7.6	18	0.6	4.2	12.5	93.6	0.2	1.4	13.4	2.2	11	17.2	87.2	0.3	1.5	19.8	11.5	57	7.6	38	0.2	1	20.1	6.4	0.46	15.8	7.3	0.58	16	794
879	0.267	86	17.7	322	55	4.85	29.8	0.339	85	14	251	56	6.06	24.3	0.397	138	19.4	348	55.7	7.13	18.3	0.2	2.3	9.2	91.2	NA	NA	10.1	0.9	4.7	16.9	90.3	NA	NA	18.7	12.6	77.6	3.1	19	0.1	0.9	16.2	NA	NA	NA	NA	NA	NA	600
880	0.27	84	14.5	311	47	5.79	26.1	0.188	55	14.2	293	49	3.88	22.3	0.45	136	17.8	302	59	7.63	NA	0.4	3	14.4	97	0	0	14.8	3.4	37	4.4	48	1.4	15	9.2	NA	NA	8.74	49	NA	NA	17.9	9.6	1.08	13.6	15.1	0.25	10.7	165
881	0.512	113	20.5	221	93	5.5	20.7	0.31	98	18.4	316	58	5.34	22	0.428	147	21.6	343	62.8	6.82	16.5	0.2	2.6	8.2	93.7	NA	NA	8.8	0.5	2.9	15.2	85.6	NA	NA	17.7	10.6	77.4	2.7	19.7	0	0.2	13.6	13.1	NA	17.8	NA	NA	NA	368
882	NA	NA	NA	NA	NA	NA	NA	NA	NA	NA	NA	NA	NA	NA	0.398	139	20.3	349	58	6.86	21.3	NA	NA	NA	NA	NA	NA	NA	NA	NA	NA	NA	NA	NA	NA	2.2	27.3	4.5	55.5	NA	NA	8.1	NA	NA	NA	NA	NA	NA	NA
883	NA	NA	NA	NA	NA	NA	NA	0.32	114	19.9	356	56	5.72	22.1	0.317	107	17.6	338	52	6.09	16.9	NA	NA	NA	NA	NA	NA	NA	5.5	30.4	10.5	58.1	NA	NA	18.1	NA	24	12.1	73.1	0.1	0.6	16.4	NA	NA	NA	NA	NA	NA	546
884	0.275	88	16.7	320	52	5.28	27.2	0.292	73	13.3	250	53	5.5	30.4	0.384	139	18.7	362	51.6	7.44	18.3	0.4	2.6	14.2	89.3	NA	NA	15.9	0.3	1.6	17.2	95.6	NA	NA	18	8.2	67.2	2	16.4	0.1	0.5	12.2	NA	NA	NA	NA	NA	NA	652
885	0.332	116	21.3	349	61	5.44	24.9	0.337	123	19.3	365	53	6.36	24.7	0.384	133	18.9	346	55	7.04	16.9	0.4	5.9	5.2	82.1	NA	NA	6.3	3.6	27.2	8.3	63.1	NA	NA	13.1	5.6	48	5.8	50	0.1	1	11.8	NA	NA	NA	NA	NA	NA	741
886	0.466	106	19.1	227	84	5.55	24.7	0.294	95	17.1	323	53	5.55	33.3	0.434	150	21.1	346	61	7.11	18	0.3	3	8.6	92.7	NA	NA	9.3	1	6.2	12	74.8	NA	NA	16.1	11.6	80.4	1.9	13	0.1	0.4	14.5	11.3	NA	18.5	NA	NA	NA	563
887	0.25	81	21.4	324	66	3.79	25.3	0.295	112	20.9	380	55	5.36	22.6	0.378	132	20.5	349	59	6.43	16.6	0.2	2.2	6.6	85.7	NA	NA	7.7	8.3	38.3	11.2	51.9	NA	NA	21.6	6.7	42	8.6	54	0.2	1	15.9	NA	NA	NA	NA	NA	NA	145
888	0.322	95	22.1	295	75	4.29	25.6	0.189	69	18.6	365	51	3.7	28.9	0.334	114	20.2	341	59	5.63	16.8	0.3	4.6	4.7	84.4	NA	NA	5.6	1.5	11.5	9	70	NA	NA	12.8	NA	53.7	4.9	44	0.1	1	11.2	9.8	NA	19.9	NA	NA	NA	544
889	0.316	84	17	266	63.8	4.95	19.5	0.275	95	17.8	345	51.4	5.35	21.4	0.415	131	17.6	316	56	7.45	18.5	1.3	16	6.2	77.9	0.5	5.8	8	2.5	9.9	21.6	86.8	0.6	2.2	25	11.1	64	5.9	34	0.1	1	17.3	6.8	0.21	15.2	5.6	0.38	14.7	682
890	0.281	100	20.7	356	58	4.84	24.7	0.298	113	18.6	379	49	6.09	27.2	0.374	129	19.7	345	57	6.54	16.3	0.7	9.4	5.8	76.9	NA	NA	7.6	7.3	35.6	10.8	52.6	NA	NA	20.6	2.6	31	5.4	64	0.2	2	8.5	NA	NA	NA	NA	NA	NA	880
891	0.615	131	22.2	213	NA	5.91	20	0.435	120	18.5	276	67	6.49	21.4	0.446	154	22.3	345	64.6	6.9	15.9	0.1	1.5	7.5	93.4	NA	NA	8	0.8	5.1	12.2	79.7	NA	NA	15.3	13.9	78.2	1.8	9.8	0.1	0.4	17.9	9.6	NA	17.4	10	6.7	18.3	674
892	0.144	56	16	389	41	3.51	30.4	0.225	73	14.6	324	45	4.99	NA	0.439	149	20.2	339	59.6	7.36	16.1	0.2	1.8	10.3	94.5	NA	NA	10.9	1	4.9	17.3	87.4	NA	NA	19.8	9	58.3	6.1	40	0.1	0.9	15.3	NA	NA	NA	NA	NA	NA	NA
893	0.467	110	20	236	85	5.49	23.5	0.324	89	17.9	275	65	4.98	24.3	0.337	116	20.3	344	58.9	5.72	16.6	0.2	2.7	6.9	93.7	NA	NA	7.4	0.5	3.5	11.4	88.6	NA	NA	12.9	11.1	76.6	2.5	17.3	0.1	0.4	14.6	11.3	NA	18.3	NA	NA	NA	391
894	0.137	48	16.1	350	46	2.98	NA	0.127	46	13.7	362	38	3.35	NA	0.367	126	18.4	343	53.7	6.84	24	0.2	2.3	9.2	92	NA	NA	10	1.4	8.2	13.9	78.8	NA	NA	17.6	13.8	61.6	8	35.7	0.2	0.8	22.4	NA	NA	NA	NA	NA	NA	NA
895	0.509	117	21.4	230	93	5.47	20.2	0.418	111	18.6	266	70	5.97	21.7	0.427	153	23.2	358	64.7	6.6	16.9	0.1	1.9	5.7	94.5	NA	NA	6	0.7	5.1	11	84.3	NA	NA	13.1	6.2	62.1	3.2	32.5	0.1	0.7	9.9	9.9	NA	18	NA	NA	NA	457
896	0.142	46	15.2	324	47	3.02	35.2	0.2	59	12.7	295	43	4.65	31.3	0.377	131	22.4	347	64.6	5.84	16.3	0.2	2.5	8	93.1	NA	NA	8.6	1.2	6.3	16.2	83.5	NA	NA	19.4	9	65.9	4.1	29.8	0.1	0.6	13.7	NA	NA	NA	NA	NA	NA	NA
897	0.445	97	18.8	218	86	5.17	21.4	0.363	104	16.6	287	58	6.25	26.8	NA	NA	NA	NA	NA	NA	NA	0.1	1	6.3	96.5	NA	NA	6.5	0.6	3.3	15.9	88.7	NA	NA	17.9	NA	NA	NA	NA	NA	NA	NA	8.1	NA	17.7	NA	NA	NA	500
898	0.197	58	14.1	294	48	4.11	36.5	0.201	60	12.8	299	43	4.68	32.5	0.477	163	20.2	342	59.2	8.06	15.3	0.5	5.1	8	86.5	NA	NA	9.3	0.6	5	10.2	86	NA	NA	11.9	11.2	60.3	6.5	35.4	0.2	1.1	18.5	NA	NA	NA	NA	NA	NA	NA
899	0.477	102	20.5	214	96	4.97	22.2	0.405	111	18.3	274	67	6.05	22.4	NA	NA	NA	NA	NA	NA	NA	0.2	2.1	9.1	92.7	NA	NA	9.8	0.7	4.6	13.2	84	NA	NA	15.7	NA	NA	NA	NA	NA	NA	NA	10.9	NA	17.7	NA	NA	NA	329
900	0.186	68	21.5	366	59	3.16	26.7	0.285	101	18.1	354	51	5.59	30.2	0.352	117	18.3	332	55	6.4	17.2	0.6	9.3	4.9	81	NA	NA	6	4	21.6	12.4	67.5	NA	NA	18.3	NA	30.8	6.7	52.4	0.2	1.2	12.8	NA	NA	NA	NA	NA	NA	509
901	0.126	41	14.6	325	45	2.8	NA	0.162	53	12.7	327	39	4.16	NA	NA	NA	NA	NA	NA	NA	NA	0.2	3	6.8	92.9	NA	NA	7.3	0.6	4.5	12.7	88.6	NA	NA	14.3	NA	NA	NA	NA	NA	NA	NA	NA	NA	NA	NA	NA	NA	NA
902	0.226	70	18	310	58	3.89	36.9	0.194	82	17.3	423	41	4.74	27.2	0.322	113	18.9	351	54	5.97	16	0.5	6.7	5.8	76.1	NA	NA	7.6	5.5	26.4	12.9	61.6	NA	NA	20.9	NA	34	8	59	0.3	1.9	13.7	NA	NA	NA	NA	NA	NA	NA
903	0.316	82	15.3	259	58.8	5.37	20.3	0.117	92	45.3	NA	57.6	2.03	4.4	0.396	127	18.2	321	57	6.99	17.9	0.4	4.7	7.3	93.8	0.1	1.3	7.8	0.5	6.8	7.2	92.6	0	0.3	7.7	5.5	64	2.8	33	0.1	1	8.6	5.3	0.26	14.6	NA	NA	11.5	NA
904	0.201	58	15.3	289	53	3.8	28.7	0.337	100	20.2	297	68	4.94	29	0.554	170	19.5	307	64	8.73	16	1	6	14.3	92	0.3	2	15.7	2.1	17	9.2	73	1.3	10	12.7	9	52	7.1	41	0.4	3	17.3	12.2	1.17	13.9	6.7	0.06	14.9	88
905	0.358	85	16.1	237	67.8	5.28	21.9	0.391	129	16.6	330	50.2	7.79	24.7	0.53	177	19.9	334	60	8.91	18	0.4	5.1	7.7	93.6	0.1	0.8	8.2	1.8	8.3	18.9	88.4	0.6	2.6	21.5	15.4	64	7.6	32	0.4	2	24.1	5.9	0.39	16.3	7.1	0.55	15.2	778
906	0.35	117	20.7	334	62	5.64	28.5	0.344	125	17.8	363	49	7.02	32.6	0.409	151	19.6	369	53	7.72	24.6	2.4	33.3	4	55.1	NA	NA	7.2	2.1	12.2	12.4	72.8	NA	NA	17	3.4	21.6	8.7	55.1	NA	NA	15.8	NA	NA	NA	NA	NA	NA	714
907	0.316	110	22.3	348	64.1	4.93	18.8	0.37	131	18.9	354	53.5	6.92	19.3	0.515	169	19.7	328	60	8.56	17.4	2.5	19.8	8.5	68.1	1.4	11.5	12.5	2.5	11.5	19.2	86.4	0.3	1.5	22.1	8.6	47	6.3	34	0.2	1	18.5	6.1	0.45	15	6.2	0.41	16.4	666
908	0.318	111	20.6	349	59	5.39	19.8	0.38	130	17.1	342	49.9	7.62	18.9	0.442	143	15.6	324	48	9.14	25	0.8	7.8	8.7	88	0.3	3.1	9.9	5.8	28.6	14	69	0.3	1.3	20.3	9	49	9.1	49	0.1	0	18.5	7.3	0.44	16.8	6.5	0.33	15	515
909	0.332	113	22.5	340	66.1	5.02	18.8	0.331	114	17	344	49.3	6.72	19.7	0.467	150	19.5	321	61	7.7	16.4	1.5	17.6	6.6	76.3	0.5	6	8.6	2	8.5	20.4	88.6	0.2	0.7	23.1	8.6	50	8.3	48	0.1	0	17.3	7.9	0.5	16.3	5.6	0.34	14.7	606
910	0.223	66	16.4	296	55	4.03	24.1	0.393	114	20.4	290	70	5.6	20.4	0.5	149	20.4	298	68	7.32	NA	1.2	13	7.5	84	0.2	2	8.9	1	13	6.4	86	0.1	1	7.5	NA	NA	7.24	50	NA	NA	14.6	6.7	0.44	15.1	12.9	0.37	14	284
911	0.313	101	18.7	323	58	5.4	29.2	0.156	76	19	487	39	4.01	NA	0.373	128	20.6	343	60	6.21	16.6	0.7	9.4	5.5	74.2	NA	NA	7.4	6.3	36.1	8.5	48.8	NA	NA	17.4	NA	20.1	8.1	53.4	0.1	0.7	15.2	NA	NA	NA	NA	NA	NA	NA
912	0.318	107	18.8	336	56	5.68	22.7	0.254	102	18.1	402	45	5.64	29.2	0.35	119	17.1	340	50	6.97	17.6	1.3	13.5	6.8	69.7	NA	NA	9.8	5.4	22.8	13.8	58.1	NA	NA	23.7	NA	23	11.7	62	0.1	0.5	18.8	NA	NA	NA	NA	NA	NA	801
913	0.225	78	15.6	347	45	4.99	30.2	0.144	91	22.8	632	36	3.99	NA	0.345	117	18.8	339	55	6.23	17.6	0.5	5.4	7.6	81.2	NA	NA	9.4	9	46.1	8.1	41.5	NA	NA	19.5	NA	17	4.7	61.7	0.1	1.6	7.6	NA	NA	NA	NA	NA	NA	NA
914	0.339	113	20.7	333	62	5.47	23.9	0.293	106	19.2	362	53	5.52	21.1	0.324	109	16.8	336	50	6.48	16.5	1.7	22	4.5	59.5	NA	NA	7.5	3.8	18	14.9	70.3	NA	NA	21.2	NA	32.6	8	62.2	0.3	2.3	12.9	NA	NA	NA	NA	NA	NA	369
915	0.352	113	18.3	321	57	6.18	29.1	0.177	87	20.2	492	41	4.31	NA	0.371	125	18.5	337	55	6.77	16.9	1.2	9.8	8.7	71.5	NA	NA	12.2	3.4	18.3	10.4	56.3	NA	NA	18.4	NA	25.6	10.3	70.2	0.1	1	14.7	NA	NA	NA	NA	NA	NA	NA
916	0.312	103	21.1	330	64	4.87	22	0.279	100	19.7	358	55	5.07	23.7	0.367	124	18.6	338	55	6.68	16.9	1.2	18.2	3.8	58.6	NA	NA	6.4	5	32.9	6.8	44.7	NA	NA	15.3	NA	24	15.6	72.9	0.1	0.6	21.3	NA	NA	NA	NA	NA	NA	346
917	0.349	119	20.1	341	59	5.92	23	0.276	100	20	362	55	5.01	21.2	0.393	132	18.8	336	56	7.04	15.7	2.2	15.7	9.1	64.9	NA	NA	14	3.4	13.1	15.8	61.3	NA	NA	25.7	NA	24.3	15.7	71.5	0.1	0.5	21.9	NA	NA	NA	NA	NA	NA	335
918	0.339	101	20.6	298	69	4.91	25.6	0.278	99	20.3	356	57	4.88	19.8	0.341	115	18	337	53	6.39	17.1	0.4	6.4	5.1	79.1	NA	NA	6.5	3.2	17.3	11.7	63.8	NA	NA	18.4	NA	38.4	10.8	56	0.3	2	19	NA	NA	NA	NA	NA	NA	678
919	0.351	114	22.1	325	68	5.16	23.4	0.275	99	20.5	360	57	4.83	19.3	0.334	112	18.1	335	54	6.2	16.5	1.2	7.7	11.5	73.8	NA	NA	15.6	7.8	28.1	11.1	40	NA	NA	27.8	NA	24.9	17	69.2	0.8	3.1	24.7	NA	NA	NA	NA	NA	NA	849
920	0.28	79	20.6	282	73	3.84	25.9	0.221	81	18.7	367	51	4.33	31.8	0.344	117	19.9	340	59	5.88	15.6	0.7	6.9	7.4	76.8	NA	NA	9.6	4.1	23.9	10	57.9	NA	NA	17.2	NA	37.4	8.3	54	0.1	1	15.4	8.1	NA	18.4	NA	NA	NA	664
921	0.314	105	21.1	334	63	4.98	22.6	0.206	80	18.6	388	48	4.29	33.1	0.366	128	20.7	350	59	6.18	16.7	1.7	13.8	8.4	66.6	NA	NA	12.6	4.5	21.2	12.8	60.9	NA	NA	21.1	NA	23.3	9.3	75.6	0	0.4	12.2	7.8	NA	18.9	NA	NA	NA	981
922	0.339	97	20.3	286	71	4.77	27	0.295	106	20.9	359	58	5.08	20.5	0.322	111	19.3	345	56	5.76	17.6	0.5	6.7	5.5	76.9	NA	NA	7.1	1.9	10	14.1	73.3	NA	NA	19.3	NA	56.4	7	38	0.1	1	18.4	NA	NA	NA	NA	NA	NA	343
923	NA	NA	NA	NA	NA	NA	NA	0.266	104	20.3	391	52	5.12	26.3	0.365	123	19.7	337	59	6.24	16.1	NA	NA	NA	NA	NA	NA	NA	5.8	32.7	9.7	54.5	NA	NA	17.8	6.3	32	12.8	65	0.2	1	19.7	NA	NA	NA	NA	NA	NA	444
924	0.337	111	20.1	329	61	5.52	25.1	0.228	92	18.9	404	47	4.86	32.9	0.332	114	17.4	343	51	6.57	17.8	0.6	12.2	4	78.1	NA	NA	5.1	5.7	27.8	12	58.1	NA	NA	20.6	NA	31.2	17.7	67.1	0.1	0.3	26.4	NA	NA	NA	NA	NA	NA	1615
925	0.254	77	21.3	303	70.2	3.62	20.3	0.305	105	16.7	344	48.5	6.29	25.6	0.453	145	20.3	320	63	7.14	16.8	0.5	6.7	6.2	91.9	0.1	1	6.8	0.9	7.4	10.9	90.4	0.2	1.7	12.1	7.9	54	6.1	41	0.3	2	14.7	5.6	0.32	16.9	7.9	0.63	15.6	801
926	0.286	84	17.9	294	61	4.69	27.3	0.252	100	19.9	397	50	5.03	36.5	0.386	133	19.1	345	55	6.97	16.4	1	7.7	8.6	69	NA	NA	12.4	4	31.7	7.2	57.8	NA	NA	12.5	NA	34.4	5.7	38	0.2	1	15	NA	NA	NA	NA	NA	NA	757
927	0.335	117	24.1	349	68.9	4.86	18.9	0.349	123	20	352	56.7	6.15	19.2	0.472	160	20.1	339	59	7.96	16.4	2.4	20.2	8.7	72.7	0.7	5.5	12	5.5	21	20	76.6	0.5	1.9	26.1	5.6	40	7.6	54	0.2	2	14.1	7.1	0.49	16.8	5.5	0.36	15.4	651
928	0.277	89	20.9	321	65	4.26	23.5	0.282	108	20.3	383	53	5.33	18.8	0.375	129	19.1	344	55	6.77	16.7	1.8	16.6	6.7	62.8	NA	NA	10.6	8.7	41.8	9.9	47.8	NA	NA	20.7	5.4	27	13.7	69	0.2	1	19.9	NA	NA	NA	NA	NA	NA	359
929	0.165	44	14.4	267	54	3.06	24.3	0.354	108	16.8	305	55	6.42	23.8	0.503	156	18.1	310	58	8.63	16.7	0.8	10	6.7	88	0.2	2	7.7	0.4	6	5.7	92	0.1	2	6.2	6.7	65	3.2	31	0.3	3	10.3	10.1	0.54	13.6	8.2	0.44	15	542
930	0.347	54	10.9	156	70.2	4.94	18.6	0.374	132	19.6	353	55.7	6.72	15.6	0.013	NA	NA	NA	62	0.21	NA	0.1	2.6	4	96.6	0	0.5	4.1	3.8	14.3	22.8	84.7	0.1	0.4	26.9	0.1	68	NA	25	0	1	NA	5.9	0.25	16.9	5.2	0.15	15.9	295
931	0.235	78	16.9	332	51	4.61	27.2	0.297	78	13.9	263	53	5.6	23.5	0.409	141	18.4	345	53.5	7.65	18.3	0.2	2.2	6.5	91.5	NA	NA	7.1	0.3	2.8	10.1	93.6	NA	NA	10.8	9.6	64.6	4	26.9	0.6	4.1	14.9	NA	NA	NA	NA	NA	NA	811
932	0.293	101	20.4	345	59.1	4.96	21	0.257	89	16.2	346	46.8	5.49	20.5	0.38	124	18	326	55	6.88	23.2	1	8.4	10.1	87.3	0.4	3.7	11.6	5.9	22.9	18.9	74.1	0.4	1.5	25.6	10.3	44	12.4	53	0.2	1	23.4	6.7	0.42	15.9	6.8	0.52	14.6	764
933	0.323	95	19.4	294	66	4.89	24.8	0.316	102	18.8	323	58	5.44	25.1	0.442	156	21.9	353	62.2	7.11	16	0.2	1.8	8.6	93.6	NA	NA	9.2	0.8	3.9	17.4	86.8	NA	NA	20	10.4	71.6	3.1	21.4	0	0.2	14.5	NA	NA	NA	NA	NA	NA	540
934	0.238	63	13.2	265	50	4.76	26.6	0.385	118	16	306	52	7.37	24.1	0.491	154	15.8	314	50	9.74	17	0.6	4	13	95	0.1	1	13.7	0.3	3	9.8	96	0.1	1	10.2	10.6	72	3.4	24	0.3	2	14.6	9.6	0.64	12	7.3	0.37	12.9	500
935	0.327	103	18.3	315	58	5.63	27	0.31	85	15.4	274	56	5.53	21.7	0.406	143	18.8	352	53.4	7.61	17.3	0.2	2.4	9.3	91.5	NA	NA	10.2	0.3	1.9	14.1	92.8	NA	NA	15.2	10.9	73	3.5	23.7	0.2	1.1	14.9	NA	NA	NA	NA	NA	NA	304
936	0.271	93	19.8	343	57.8	4.69	22.1	0.278	95	17.2	342	50.3	5.53	20.8	0.432	141	16.8	326	51	8.41	18.3	0.9	8.7	9.2	87.1	0.3	3.2	10.5	4.3	24.1	13.2	73.4	0.2	1	18	3.7	24	10.7	68	0.2	1	15.6	5.6	0.32	14.7	6.4	0.43	15	674
937	NA	NA	NA	NA	NA	NA	NA	0.42	138	19.7	329	60	7	22.9	0.388	136	21.3	351	60.7	6.39	16.3	NA	NA	NA	NA	NA	NA	NA	2.1	12.2	11	63.8	NA	NA	17.2	8	70	3	26.8	0.1	1.2	11.3	NA	NA	NA	NA	NA	NA	821
938	0.205	56	16.3	273	60	3.43	25.9	0.373	111	17.1	298	58	6.48	21.4	0.504	155	18	308	59	8.61	16.7	0.8	8	8.9	88	0.4	4	10.1	1.1	16	5.8	83	0.1	1	7	6.8	63	3	28	0.2	2	10.7	7.1	0.32	14.6	7.3	0.31	14.6	420
939	0.177	65	16.9	367	46	3.84	34.6	0.235	92	20.4	391	52	4.52	40.6	0.321	113	19	352	54	5.95	17.1	0.9	11.8	5.7	74	NA	NA	7.7	2.7	16.6	10.8	66.5	NA	NA	16.2	NA	39	8.1	52.4	0	0.3	15.2	NA	NA	NA	NA	NA	NA	978
940	0.333	87	18.3	261	70	4.75	26.2	0.312	90	15.9	288	55	5.67	24.8	0.417	145	18.7	348	53.8	7.75	16.3	0.3	3.3	7.7	91.1	NA	NA	8.4	0.4	2.5	12.8	90.4	NA	NA	14.2	11.6	84.6	1.7	12.8	0.1	1	13.6	NA	NA	NA	NA	NA	NA	419
941	0.334	100	21.2	299	71	4.71	23.3	0.293	106	21.7	362	60	4.88	19.8	0.369	127	20.4	344	59	6.24	17.1	0.5	4.1	9.7	81.7	NA	NA	11.9	3.7	26	9.4	65.8	NA	NA	14.3	NA	25.4	11.1	60	0.2	1	18.8	8.8	NA	17.9	NA	NA	NA	551
942	0.32	98	21.8	306	71	4.5	27.1	0.272	110	18.6	404	46	5.91	28.6	0.398	139	21.6	349	61.9	6.43	15.8	0.2	3.2	5.5	89.5	NA	NA	6.1	2.6	12.5	13.6	65.2	NA	NA	20.9	19.7	80.8	4.3	17.8	0.1	0.4	24.3	NA	NA	NA	NA	NA	NA	953
943	0.264	88	17.3	333	52	5.08	29.1	0.236	96	18.7	407	46	5.13	23	0.27	92	14.9	341	44	6.16	16	0.9	10.8	5.4	67	NA	NA	8.1	6.7	43.9	6.9	45.6	NA	NA	15.2	5.1	18	23.5	81	0.1	0	28.9	NA	NA	NA	NA	NA	NA	363
944	0.286	104	18.6	364	51	5.6	31.2	0.298	120	18.9	403	47	6.35	35.3	0.354	124	18.6	350	53	6.65	16.1	0.8	8	7.7	76.8	NA	NA	10	3.7	13.7	18.1	66.5	NA	NA	27.2	NA	33.2	11.6	63.4	0.1	0.7	18.3	NA	NA	NA	NA	NA	NA	1615
945	0.342	88	18.2	257	70.8	4.83	18.4	0.366	128	20.5	350	58.7	6.23	16.3	0.446	143	20	321	62	7.16	17	0.2	2.9	7	95.9	0.1	0.9	7.3	2.1	11.5	15.9	86.8	0.2	1	18.3	8.8	52	6.9	41	0.3	2	16.9	6.1	0.37	16.4	6.4	0.3	16.4	467
946	0.23	72	16	313	51	4.5	32.9	0.175	84	19.2	480	40	4.38	NA	0.36	125	18.3	347	53	6.83	16.6	0.4	3.9	8.7	81.3	NA	NA	10.7	6	35	9.3	54.8	NA	NA	17	NA	40.7	6.9	36	0.1	0	19.1	NA	NA	NA	NA	NA	NA	1615
947	0.306	97	21.8	317	69	4.44	31.7	0.296	108	19.3	365	53	5.59	44.3	NA	134	NA	NA	NA	NA	NA	5.7	46.3	4.7	38.2	NA	NA	12.4	6.9	46.5	5.7	38.5	NA	NA	14.9	9.3	62.4	4	26.9	NA	NA	14.9	NA	NA	NA	NA	NA	NA	NA
948	0.299	100	18.7	334	56	5.34	31.3	0.3	99	15.8	330	48	6.25	26.3	0.424	145	17.9	342	52.5	8.08	17.6	0.2	0.8	24.6	95.2	NA	NA	25.8	0.5	2.4	19.8	90.6	NA	NA	21.9	12.9	54.8	8.7	37.1	0.1	0.3	23.5	NA	NA	NA	NA	NA	NA	796
949	0.264	96	17.8	364	49	5.39	34.1	0.302	107	18.4	354	52	5.8	30.5	0.32	117	17.5	366	48	6.67	34.5	7.6	28.2	16.4	60.4	NA	NA	27.1	3.7	28.6	6.7	51.2	NA	NA	13.1	6.3	35.8	8.9	50.7	NA	NA	17.6	NA	NA	NA	NA	NA	NA	610
950	0.369	90	17.8	244	73	5.06	28.7	0.394	105	15.5	266	58	6.79	23	0.451	154	19.4	341	56.8	7.94	15.3	8	20.9	27.5	71.6	NA	NA	38.4	0.2	1.8	11.3	93.2	NA	NA	12.1	8.8	63.2	2.1	15.5	2	14.7	13.8	NA	NA	NA	NA	NA	NA	274
951	0.161	60	16.8	373	45	3.57	NA	0.269	103	18.4	383	48	5.61	NA	0.391	139	20.3	355	57	6.86	24.8	1.8	18.6	6.5	66.1	NA	NA	9.8	1.4	5.8	19.6	78.9	NA	NA	24.9	1.8	9.4	15.1	80.5	NA	NA	18.7	NA	NA	NA	NA	NA	NA	NA
952	NA	NA	NA	NA	NA	NA	NA	0.364	118	19.8	324	61	5.97	27.5	NA	136	NA	NA	NA	NA	NA	NA	NA	NA	NA	NA	NA	NA	6.6	36.1	9.2	50	NA	NA	18.4	8.3	55	4.9	32.8	NA	NA	15	NA	NA	NA	NA	NA	NA	513
953	0.297	99	19.6	333	59	5.04	26.7	0.342	116	18.3	339	54	6.33	20.9	0.384	135	18.6	352	53	7.24	24.8	0.5	6.3	6.4	81.5	NA	NA	7.9	3.9	26.8	8.8	60.2	NA	NA	14.7	1.1	7.1	11.8	78	NA	NA	15.1	NA	NA	NA	NA	NA	NA	237
954	0.354	117	19.1	331	58	6.11	25.9	0.308	100	16.6	325	51	6.04	25.3	0.449	161	19.8	359	55	8.15	16.2	0.8	1.8	39.5	91.2	NA	NA	43.3	0.3	2.3	13.1	91.3	NA	NA	14.4	NA	NA	7	54.5	1.8	14.2	12.7	NA	NA	NA	NA	NA	NA	412
955	0.136	51	18.3	375	49	2.78	41	0.211	64	17	303	56	3.77	42.6	0.407	136	22.7	334	68	5.98	22.8	3.3	23.4	8.8	62.1	NA	NA	14.1	4	31.3	5.7	44.9	NA	NA	12.8	1.4	8.9	12.5	81.4	NA	NA	15.3	NA	NA	NA	NA	NA	NA	681
956	0.342	100	18.4	292	63	5.43	26.5	0.337	100	17.8	297	60	5.61	21.8	0.379	131	21.4	346	62	6.12	16.3	0.4	4.1	7.5	84.5	NA	NA	8.9	0.6	4.6	11.6	89.6	NA	NA	12.9	NA	NA	5.9	25.5	0	0.2	23	NA	NA	NA	NA	NA	NA	380
957	0.389	113	23	290	79	4.92	24.5	0.292	106	19.6	363	54	5.4	27.4	0.571	153	20.6	268	77	7.41	28.1	4.7	36.7	6.3	48.7	NA	NA	12.9	5.9	21.9	17	63.1	NA	NA	26.9	1.1	5.7	15.9	81.6	NA	NA	19.5	9.5	NA	21.1	NA	NA	NA	349
958	0.308	105	20.1	341	59	5.22	21.6	0.32	128	19.6	400	49	6.53	20.9	0.38	132	19.6	347	56.3	6.75	19.7	0.2	1.8	12.6	93.6	NA	NA	13.5	1.7	10	11.9	69.3	NA	NA	17.1	10	48.1	8.2	39.4	0.4	1.7	20.9	NA	NA	NA	NA	NA	NA	852
959	0.332	102	19.7	307	64	5.18	28.8	0.306	102	18.3	333	55	5.57	29.5	0.392	136	20.1	347	58.1	6.75	18.9	0.2	2.4	9.5	92.2	NA	NA	10.3	0.5	2.5	17	89.1	NA	NA	19.1	14.8	80.9	2.6	14	0.1	0.3	18.4	NA	NA	NA	NA	NA	NA	686
960	0.336	100	19	298	64	5.25	26.3	0.432	140	20.7	324	64	6.75	21.7	0.489	168	22.2	344	64.7	7.56	16.2	0.5	4.7	8.3	84	NA	NA	9.9	1.6	12.4	9	69.7	NA	NA	12.9	8.2	67.5	3.3	27	0.1	0.6	12.2	NA	NA	NA	NA	NA	NA	821
961	0.255	83	21.8	325	67	3.8	27.9	0.285	111	19.9	389	51	5.59	38.4	0.433	150	22.3	346	64.4	6.72	16.6	0.2	2.1	8.1	92	NA	NA	8.8	1.2	6.9	13.9	78	NA	NA	17.8	10.5	50.9	6.3	30.2	0.3	1.4	20.7	NA	NA	NA	NA	NA	NA	NA
962	0.304	100	15.8	329	48	6.33	27.6	0.237	92	16.3	388	42	5.64	26.1	0.366	125	16.6	342	48.5	7.54	18.9	0.4	2.4	14.7	92.7	NA	NA	15.9	1.1	6.2	14	77.4	NA	NA	18.1	14.8	69	4.5	21	0.1	0.3	21.5	NA	NA	NA	NA	NA	NA	850
963	0.373	125	21.8	335	65	5.74	25.1	0.347	126	21.1	363	58	5.98	21.3	0.444	158	22	356	61.8	7.18	16.6	0.4	3.1	11.2	85.2	NA	NA	13.2	2.1	13.6	9.6	60.9	NA	NA	15.8	8.8	62.1	4.3	30.6	0.2	1.4	14.1	NA	NA	NA	NA	NA	NA	740
964	0.31	95	17.8	306	58	5.35	27.9	0.273	95	16.7	348	48	5.69	27.3	0.408	140	18.7	343	54.5	7.48	16.5	0.2	1.9	11.3	93.4	NA	NA	12.1	0.5	2.3	17.7	89.4	NA	NA	19.8	13.9	83.3	2.5	14.9	0	0.2	16.6	NA	NA	NA	NA	NA	NA	776
965	0.337	100	20.8	297	70	4.81	28.7	0.271	105	19	387	49	5.53	31.3	0.406	143	21.5	352	61.1	6.65	17.1	0.2	2.5	8.6	90.7	NA	NA	9.5	2.6	9.2	20.6	72.2	NA	NA	28.6	15.3	66.3	5.9	25.5	0.2	0.8	23.1	NA	NA	NA	NA	NA	NA	777
966	0.362	103	18.8	285	66	5.48	24.4	0.372	134	19.8	360	55	6.76	22.4	0.456	155	23.6	340	69.3	6.58	15.9	0.2	3.3	4.7	84.8	NA	NA	5.5	0.6	6.7	7	77.7	NA	NA	9	5.3	49.2	4.8	43.6	0.1	0.7	10.9	NA	NA	NA	NA	NA	NA	466
967	0.315	97	18.8	308	61	5.17	24.4	0.307	102	17.3	332	52	5.91	24.1	0.415	143	19.8	345	57.5	7.22	17.4	0.1	1.1	11.1	95.6	NA	NA	11.6	1	6.1	12.4	78	NA	NA	15.9	12.4	78.4	3.1	19.2	0.1	0.4	15.9	NA	NA	NA	NA	NA	NA	290
968	0.319	98	17.5	307	57	5.59	28.1	0.277	98	16.6	354	47	5.9	27.5	0.433	147	18	339	53	8.17	19.3	0.4	2.4	14.4	90.6	NA	NA	15.9	0.6	3.4	15.1	87.1	NA	NA	17.3	15.2	74.5	3.7	18.3	0.1	0.4	20.3	NA	NA	NA	NA	NA	NA	641
969	0.324	101	17.8	312	57	5.69	28.2	0.309	104	17.2	337	51	6.05	25.2	0.423	147	19.1	348	55	7.69	17.5	0.2	1.6	13.7	95.3	NA	NA	14.4	2.1	7.4	22.5	78.8	NA	NA	28.6	10.4	66.4	3.2	20.5	0	0.3	15.6	NA	NA	NA	NA	NA	NA	603
970	0.369	117	20.6	317	65	5.68	22.9	0.332	106	18.9	319	59	5.62	20.9	0.451	155	22.1	344	64	7.01	16.2	0.8	5.9	12.2	88.6	NA	NA	13.8	0.3	2.6	10.3	90.5	NA	NA	11.4	NA	NA	5	31.4	0.2	1	15.9	6.4	NA	18	NA	NA	NA	560
971	0.321	104	19.8	324	61	5.26	23.7	0.481	110	16.2	229	71	6.77	19.5	0.394	135	20.7	343	60	6.53	16.4	0.5	1.7	26.9	92.1	NA	NA	29.2	0.4	1.7	22	94	NA	NA	23.4	NA	NA	3.8	24.6	0	0.2	15.6	NA	NA	NA	9.4	4	17.6	423
972	0.331	104	17.9	314	57	5.8	24.2	0.275	87	16.8	316	53	5.19	19.2	0.399	140	20	351	57	7	16.4	0.2	1.4	13.8	94.9	NA	NA	14.5	0.6	3.6	14.3	85.9	NA	NA	16.7	NA	NA	4	20.2	0.1	0.5	19.7	NA	NA	NA	NA	NA	NA	624
973	0.341	110	20	323	62	5.5	26.3	0.468	110	17.2	235	73	6.41	19.8	0.394	136	21.2	345	61	6.43	15.7	0.4	1.6	23	92.3	NA	NA	24.9	0.2	1.2	19	95.9	NA	NA	19.8	NA	NA	6	32.7	0.1	0.4	18.3	NA	NA	NA	10.3	4.5	18.4	436
974	0.362	121	19.7	334	59	6.14	25.5	0.599	66	11.3	110	103	5.82	21.4	0.415	144	20.6	347	60	6.98	14.7	0.9	2.3	35.6	92.3	NA	NA	38.6	0.2	1.4	10.6	96.5	NA	NA	11	NA	NA	3.7	23.1	0.3	2.1	15.9	NA	NA	NA	NA	NA	NA	319
975	0.353	111	21.7	314	69	5.12	24.2	0.497	110	17.9	221	81	6.13	19.6	0.471	165	21.5	350	61	7.67	16.8	0.2	0.9	24.2	94.6	NA	NA	25.6	0.4	2	17.3	93	NA	NA	18.6	NA	NA	4.3	25.2	0	0.2	16.9	NA	NA	NA	9.6	4.6	18.4	477
976	0.345	108	21	313	64	5.39	21.6	0.291	92	18.7	316	59	4.93	20.3	0.424	146	22.8	344	66	6.4	15.3	0.2	2.1	10.2	90.2	NA	NA	11.3	0.7	4.2	14.2	87.3	NA	NA	16.3	NA	NA	3.6	25.6	0.3	2.1	14.1	NA	NA	NA	NA	NA	NA	451
977	0.381	115	20.8	302	69	5.52	22.2	0.47	110	18	234	77	6.11	19.9	0.489	165	21.2	337	63	7.8	16.4	0.2	1.8	12.2	90.9	NA	NA	13.4	0.2	1.9	9.5	94.6	NA	NA	10	NA	NA	4.1	27.2	0	0.3	14.9	8.7	NA	18	12.4	4	20.8	326
978	0.356	118	20.6	331	62	5.74	23.3	0.291	91	18.5	313	59	4.93	22.6	0.421	146	21.7	347	63	6.72	15.4	0.3	1.5	19.1	93.2	NA	NA	20.5	0.7	4.2	15.1	85.8	NA	NA	17.6	NA	NA	4.9	24.7	0.2	1	19.7	NA	NA	NA	NA	NA	NA	432
979	0.357	117	19	328	58	6.15	21.4	0.379	93	16.2	245	66	5.74	17.8	0.433	152	20.9	351	59	7.29	15.5	0.2	1.4	13.1	92.4	NA	NA	14.2	0.3	1.1	23.7	94.6	NA	NA	25.1	NA	NA	2.3	16.5	0	0.1	14.1	NA	NA	NA	8.7	3.2	16.5	363
980	0.363	111	21.7	306	71	5.11	25.6	0.547	58	11.8	106	111	4.93	23	0.392	139	23.2	355	65	6	17.2	0.8	2.2	32.7	91.7	NA	NA	35.7	0.2	1.4	15.9	96	NA	NA	16.6	NA	NA	7.6	59.4	0.1	1	12.8	7.4	NA	16.8	11.1	4.4	19.1	398
981	0.35	108	17.9	309	58	6.03	29.1	0.474	110	16.5	232	71	6.67	21.7	0.487	166	20.6	341	60	8.06	16.7	0.3	1	28.4	95.2	NA	NA	29.8	0.3	1.8	14.7	95.9	NA	NA	15.3	NA	NA	4.6	28.4	0	0.3	16.3	NA	NA	NA	NA	NA	NA	267
982	NA	NA	NA	NA	NA	NA	NA	NA	NA	NA	NA	NA	NA	NA	NA	NA	NA	NA	NA	NA	NA	NA	NA	NA	NA	NA	NA	NA	NA	NA	NA	NA	NA	NA	NA	NA	NA	NA	NA	NA	NA	NA	NA	NA	NA	NA	NA	NA	NA
983	NA	NA	NA	NA	NA	NA	NA	NA	NA	NA	NA	NA	NA	NA	NA	NA	NA	NA	NA	NA	NA	NA	NA	NA	NA	NA	NA	NA	NA	NA	NA	NA	NA	NA	NA	NA	NA	NA	NA	NA	NA	NA	NA	NA	NA	NA	NA	NA	NA
984	NA	NA	NA	NA	NA	NA	NA	NA	NA	NA	NA	NA	NA	NA	NA	NA	NA	NA	NA	NA	NA	NA	NA	NA	NA	NA	NA	NA	NA	NA	NA	NA	NA	NA	NA	NA	NA	NA	NA	NA	NA	NA	NA	NA	NA	NA	NA	NA	NA
985	NA	NA	NA	NA	NA	NA	NA	NA	NA	NA	NA	NA	NA	NA	NA	NA	NA	NA	NA	NA	NA	NA	NA	NA	NA	NA	NA	NA	NA	NA	NA	NA	NA	NA	NA	NA	NA	NA	NA	NA	NA	NA	NA	NA	NA	NA	NA	NA	NA
986	NA	NA	NA	NA	NA	NA	NA	NA	NA	NA	NA	NA	NA	NA	NA	NA	NA	NA	NA	NA	NA	NA	NA	NA	NA	NA	NA	NA	NA	NA	NA	NA	NA	NA	NA	NA	NA	NA	NA	NA	NA	NA	NA	NA	NA	NA	NA	NA	NA
987	NA	NA	NA	NA	NA	NA	NA	NA	NA	NA	NA	NA	NA	NA	NA	NA	NA	NA	NA	NA	NA	NA	NA	NA	NA	NA	NA	NA	NA	NA	NA	NA	NA	NA	NA	NA	NA	NA	NA	NA	NA	NA	NA	NA	NA	NA	NA	NA	NA
988	NA	NA	NA	NA	NA	NA	NA	NA	NA	NA	NA	NA	NA	NA	NA	NA	NA	NA	NA	NA	NA	NA	NA	NA	NA	NA	NA	NA	NA	NA	NA	NA	NA	NA	NA	NA	NA	NA	NA	NA	NA	NA	NA	NA	NA	NA	NA	NA	NA
989	NA	NA	NA	NA	NA	NA	NA	NA	NA	NA	NA	NA	NA	NA	NA	NA	NA	NA	NA	NA	NA	NA	NA	NA	NA	NA	NA	NA	NA	NA	NA	NA	NA	NA	NA	NA	NA	NA	NA	NA	NA	NA	NA	NA	NA	NA	NA	NA	NA
990	NA	NA	NA	NA	NA	NA	NA	NA	NA	NA	NA	NA	NA	NA	NA	NA	NA	NA	NA	NA	NA	NA	NA	NA	NA	NA	NA	NA	NA	NA	NA	NA	NA	NA	NA	NA	NA	NA	NA	NA	NA	NA	NA	NA	NA	NA	NA	NA	NA
991	NA	NA	NA	NA	NA	NA	NA	NA	NA	NA	NA	NA	NA	NA	NA	NA	NA	NA	NA	NA	NA	NA	NA	NA	NA	NA	NA	NA	NA	NA	NA	NA	NA	NA	NA	NA	NA	NA	NA	NA	NA	NA	NA	NA	NA	NA	NA	NA	NA
992	NA	NA	NA	NA	NA	NA	NA	NA	NA	NA	NA	NA	NA	NA	NA	NA	NA	NA	NA	NA	NA	NA	NA	NA	NA	NA	NA	NA	NA	NA	NA	NA	NA	NA	NA	NA	NA	NA	NA	NA	NA	NA	NA	NA	NA	NA	NA	NA	NA
993	NA	NA	NA	NA	NA	NA	NA	NA	NA	NA	NA	NA	NA	NA	NA	NA	NA	NA	NA	NA	NA	NA	NA	NA	NA	NA	NA	NA	NA	NA	NA	NA	NA	NA	NA	NA	NA	NA	NA	NA	NA	NA	NA	NA	NA	NA	NA	NA	NA
994	0.273	97	18.1	355	51	5.36	26.4	0.343	128	19.4	373	52	6.6	36.1	0.337	115	16.6	341	49	6.93	17.6	1.5	15.9	6.2	63.9	NA	NA	9.7	5	20.4	14.8	60	NA	NA	24.7	NA	30.7	16.7	65.1	0.1	0.5	25.6	NA	NA	NA	NA	NA	NA	828
995	0.232	78	19.8	336	59	3.94	30.8	0.277	109	19.7	394	50	5.53	35.2	0.384	132	19.3	344	56	6.83	16.2	0.3	3.2	6.5	82.5	NA	NA	7.9	9.6	39.6	11.4	46.9	NA	NA	24.3	2.6	14	14.8	81	0	0	18.3	NA	NA	NA	NA	NA	NA	564
996	0.329	106	19	322	59	5.57	25.4	0.246	78	17.4	317	55	4.48	22.9	0.408	137	20.4	336	61	6.73	15.2	0.6	3.2	16.4	88.9	NA	NA	18.5	1.2	5.7	16.3	79	NA	NA	20.6	NA	NA	8.2	47.5	0.2	1.1	17.1	NA	NA	NA	NA	NA	NA	742
997	0.373	109	19.6	292	67	5.57	24.7	0.315	85	15.1	270	56	5.62	23.9	0.4	143	21.3	358	59.7	6.7	16.4	0.3	3.3	8.6	87.3	NA	NA	9.9	0.4	2.6	12.9	90.7	NA	NA	14.2	17.3	70.2	5.7	22.9	0.8	3.3	24.7	NA	NA	NA	NA	NA	NA	593
998	0.404	126	20.3	312	65	6.21	21.4	0.278	76	15.9	273	58	4.79	23.1	0.424	151	22.8	356	64	6.63	15.2	0.2	1.9	10.1	89.4	NA	NA	11.3	0.5	4.8	9.5	82.9	NA	NA	11.4	NA	NA	3	21.9	0.3	2	13.8	NA	NA	NA	NA	NA	NA	510
999	0.127	48	17	378	45	2.83	NA	0.272	92	17.3	338	51	5.33	42.9	0.452	156	19.3	345	56	8.07	24.8	0.6	8.6	5.3	75.8	NA	NA	7	4.1	26.2	8.8	55.8	NA	NA	15.8	1.4	11.1	8.5	68.6	NA	NA	12.4	NA	NA	NA	NA	NA	NA	NA
1000	0.37	116	20.7	314	66	5.6	23.6	0.54	62	10.8	115	94	5.74	22.7	0.429	150	21.1	350	60	7.1	17.7	0.4	1.9	16.6	89.2	NA	NA	18.6	0.2	1.6	13.5	96	NA	NA	14.1	NA	NA	5.9	36.9	0.2	1.4	16	NA	NA	NA	NA	NA	NA	251
1001	0.375	123	19.4	328	59	6.35	25.6	0.472	110	16.8	233	72	6.55	19.5	0.429	147	19.9	343	58	7.38	16.4	0.8	3	22.2	88.6	NA	NA	25.1	0.8	3.3	22.1	87.8	NA	NA	25.2	NA	NA	5.5	22.7	0.1	0.3	24.2	NA	NA	NA	9.1	4.9	18.6	542
1002	0.329	82	18.3	249	73.4	4.48	18.6	0.37	129	19.3	349	55.3	6.69	20.2	0.383	124	19.9	324	61	6.24	17.3	0.2	2.5	7.1	96.1	0.1	1	7.4	1.5	6.5	20.9	92	0.2	0.8	22.8	7	61	4.1	36	0.1	1	11.5	8	0.28	17.6	5.8	0.32	15.5	558
1003	0.323	113	21.7	350	62	5.21	24.7	0.313	107	16.4	342	48.1	6.51	18.2	0.405	133	16.1	328	49	8.28	19	1.2	7.8	13.5	90.6	0.1	1	14.9	29.2	70.8	11.1	27.1	0.7	1.8	41.1	10.7	61	6.3	36	0.2	1	17.4	7.3	0.42	14.7	7.9	0.41	14.3	514
1004	0.298	100	17.7	336	52.7	5.65	20.6	0.355	120	15	338	44.4	7.99	23.8	0.446	141	16.7	316	53	8.43	19.1	1	12.4	7	83.4	0.2	3	8.3	0.3	1.7	16.8	95.6	0.1	0.8	17.5	9.2	48	7.2	38	0.2	1	19.1	6.8	0.42	16	9.2	0.73	14.8	791
1005	0.239	70	17	293	58	4.12	34.8	0.152	65	17.6	428	41	3.7	25.4	0.351	119	19.1	339	56	6.24	15.6	0.3	4.2	5.5	82.7	NA	NA	6.6	3.3	15.3	13.9	64.3	NA	NA	21.6	NA	46.7	5	47	0.2	2	10.8	NA	NA	NA	NA	NA	NA	843
1006	0.34	122	24.4	355	68.7	5.01	18.6	0.288	100	19.6	347	56.6	5.09	19.3	0.441	142	21.2	322	66	6.71	17.1	1.5	12.8	9.4	81.2	0.6	5.5	11.6	4.6	14.9	25.1	82.3	0.5	1.6	30.6	12.2	50	9.1	37	0.2	1	24.4	9.1	0.3	17.2	5.9	0.4	14.2	684
1007	0.189	67	17	354	48	3.94	36	0.234	94	18.9	402	47	4.98	36.9	0.345	118	19.6	342	57	6.01	16.9	0.7	7.9	6.5	75.2	NA	NA	8.6	8.9	41.2	9.8	45.3	NA	NA	21.7	5.7	32	11.3	63	0.3	2	17.9	NA	NA	NA	NA	NA	NA	713
1008	0.21	64	15.4	305	51	4.16	25.4	0.354	112	19	316	60	5.89	22.1	0.461	144	19.3	312	62	7.45	17.7	0.4	4	10.7	94	0.2	2	11.4	1.9	7	26.8	91	0.3	1	29.3	11.8	70	4.2	25	0.3	2	16.9	9.8	1.07	13.8	8.9	0.55	15.8	613
1009	0.299	106	19.7	355	55.6	5.38	18.7	0.349	122	16.9	350	48.2	7.24	17.3	0.471	147	15.9	312	51	9.24	19.9	1.2	16.9	5.9	80.2	0.1	1.4	7.3	0.9	3.9	21.3	93.8	0.2	0.8	22.7	6.9	40	9.8	56	0.2	1	17.4	4.9	0.23	15.1	4.9	0.25	15.1	509
1010	NA	NA	NA	NA	NA	NA	NA	NA	NA	NA	NA	NA	NA	NA	0.445	147	19.5	330	59	7.55	23.8	NA	NA	NA	NA	NA	NA	NA	NA	NA	NA	NA	NA	NA	NA	7	43.5	7	43.2	NA	NA	16.1	NA	NA	NA	NA	NA	NA	NA
1011	0.299	104	22.3	348	64.2	4.66	19.3	0.322	113	19.1	351	54.4	5.92	21.4	0.394	126	19.4	320	61	6.49	17.5	1.1	18	5	78.3	0.2	3.1	6.3	4.2	21.1	14.7	74.5	0.1	0.5	19.8	10.9	50	8.7	40	0.4	2	21.9	7.7	0.45	15	6.4	0.34	15	534
1012	0.325	102	18.2	314	58	5.61	25.3	0.292	80	15.4	274	56	5.21	24.9	0.411	143	20.8	348	59.7	6.89	15.4	0.1	1	12.2	95	NA	NA	12.8	0.5	4.1	11.1	87.5	NA	NA	12.7	9	51.2	6.4	35.9	1.3	7.4	17.7	NA	NA	NA	NA	NA	NA	397
1013	0.179	50	12.2	279	44	4.11	32.6	0.284	83	13.9	292	48	5.96	39.4	0.453	140	18.5	309	60	7.57	16.2	0.5	5	8.1	89	0.5	5	9.1	1	7	13.3	92	0.2	1	14.5	9	67	3.3	24	0.4	3	13.6	9.3	0.73	11.6	10.1	0.74	12.2	728
1014	0.344	117	20.4	340	60	5.73	26.4	0.257	96	20.2	374	54	4.75	38	0.366	127	19.3	347	56	6.58	18	1.1	13	6.1	73.5	NA	NA	8.3	2.3	12	13.4	71.4	NA	NA	18.8	NA	45.1	5.1	51.7	0	0.3	9.9	NA	NA	NA	NA	NA	NA	417
1015	0.503	143	21	284	74	6.8	24.3	0.34	91	16.3	268	61	5.58	21.9	0.423	147	21.5	348	61.9	6.83	18.1	0.6	5.7	9	82.9	NA	NA	10.9	0.5	3.2	12.9	88	NA	NA	14.7	12.8	71.3	3.9	21.6	0.6	3.1	18	NA	NA	NA	NA	NA	NA	546
1016	NA	NA	NA	NA	NA	NA	NA	NA	NA	NA	NA	NA	NA	NA	0.324	117	18.4	361	51	6.36	21.5	NA	NA	NA	NA	NA	NA	NA	NA	NA	NA	NA	NA	NA	NA	6.2	40.6	5.2	33.9	NA	NA	15.3	NA	NA	NA	NA	NA	NA	NA
1017	0.309	105	19.7	340	58.1	5.32	20.4	0.355	121	17.3	341	50.9	6.98	21.8	0.411	128	17.1	311	55	7.48	18.1	1	14.3	5.9	81.9	0.2	3.4	7.1	1.2	5.5	20.8	92.4	0.1	0.6	22.4	9.7	48	8.3	41	1.1	5	20.2	9.9	0.38	16.2	7.4	0.36	14.2	482
1018	NA	NA	NA	NA	NA	NA	NA	NA	NA	NA	NA	NA	NA	NA	0.425	144	19.3	339	57	7.46	21.8	NA	NA	NA	NA	NA	NA	NA	NA	NA	NA	NA	NA	NA	NA	6.1	36.2	7.5	44.9	NA	NA	16.8	NA	NA	NA	NA	NA	NA	NA
1019	0.182	53	13.7	291	47	3.88	24.8	0.357	110	15.4	308	50	7.15	26.2	0.47	137	18.2	291	62	7.53	NA	0.4	3	13.6	96	0.1	1	14.1	0.7	8	7.2	90	0.2	2	8.1	NA	NA	5.14	57	NA	NA	8.9	8.6	0.66	15.1	9.3	0.32	10.3	340
1020	0.361	110	24.7	305	81	4.46	22	0.239	84	22.9	351	65	3.67	21.2	NA	NA	NA	NA	NA	NA	NA	0.9	6.8	10.8	80.8	NA	NA	13.4	2.2	21.7	7.3	70.5	NA	NA	10.3	NA	NA	NA	NA	NA	NA	NA	8.3	NA	17.8	7.7	5.3	16.9	691
[truncated: 325 more columns]

## Sheet: Table S2
	The proportion of a priori distribution variance
	a	b	c	d
equalization	0.5	0.25	0.125	0.125
centralization	0.9	0.05	0.045	0.05

## Sheet: Table S3
	phenotype	Number of individuals	Number of SNP	heritability
The high heritability group	1	839	33901	0.6
	2	832	33893	0.56
The medium heritability group	3	834	33894	0.38
	4	840	33891	0.369
The low heritability group	5	784	33891	0.145
	6	838	33894	0.107
Duroc population	7	1254	32520	0.163

## Sheet: Table S4
	Cross-validation
Phe1
FMixFN	0.6877	0.7533	0.81	0.5813	0.6427	0.6614	0.6624	0.5818	0.6089
Mix	0.665	0.7354	0.812	0.5384	0.6723	0.6556	0.6013	0.537	0.5737
ICE_MixP	0.688	0.7532	0.809	0.5831	0.6429	0.66	0.662	0.581	0.609
gblup	0.6902	0.7494	0.81	0.59	0.62	0.65	0.66	0.57	0.61
bayesR	0.7439	0.7461	0.8306	0.6086	0.6796	0.708	0.742	0.6045	0.6658
bayesA	0.7487	0.7354	0.829	0.5993	0.656	0.7049	0.7434	0.589	0.6608
bayesB	0.7487	0.7449	0.8262	0.6078	0.6612	0.7056	0.7289	0.5907	0.6659
Ssblup	0.6945	0.7548	0.81	0.58	0.624	0.6637	0.6629	0.5865	0.6159
Phe2
FMixFN	0.6631	0.5543	0.744	0.3866	0.5801	0.4987	0.5153	0.5265	0.667
Mix	0.6528	0.5567	0.749	0.3426	0.609	0.4949	0.523	0.4996	0.6144
FMixP	0.6639	0.5546	0.746	0.3835	0.586	0.4987	0.518	0.525	0.65
gblup	0.6622	0.557	0.7488	0.3942	0.588	0.5122	0.5118	0.5365	0.6613
bayesR	0.6569	0.5408	0.743	0.3842	0.5773	0.5161	0.5109	0.5412	0.6351
bayesA	0.6646	0.5515	0.7467	0.3908	0.5865	0.5159	0.5187	0.537	0.6681
bayesB	0.6662	0.5476	0.749	0.396	0.589	0.5102	0.5145	0.5375	0.6447
Ssblup	NA	0.556	0.75	0.377	0.5906	0.5072	0.5226	0.538	0.6666
Phe3
FMixFN	0.5298	0.5206	0.5395	0.3449	0.605	0.4039	0.56	0.4025	0.4023
Mix	0.528	0.5266	0.5669	0.3698	0.599	0.4006	0.5611	0.3839	0.4141
FMixP	0.53	0.5209	0.539	0.3452	0.605	0.404	0.559	0.4024	0.402
gblup	0.5274	0.5117	0.5448	0.35	0.5953	0.39911	0.5611	0.4083	0.3989
bayesR	0.5899	0.5436	0.5403	0.3758	0.6459	0.4186	0.5822	0.3898	0.46
bayesA	0.6209	0.529	0.5393	0.3773	0.6551	0.4196	0.5907	0.3805	0.474
bayesB	0.6064	0.5113	0.5481	0.4071	0.64	0.4297	0.5898	0.3789	0.4699
Ssblup	0.5287	0.5191	0.5438	0.3499	0.5956	0.4084	0.5648	0.4072	0.4053
Phe4
FMixFN	0.4525	0.4731	0.6061	0.4234	0.3315	0.5711	0.5434	0.4038	0.6187
Mix	0.4355	0.4656	0.6	0.4043	0.3317	0.566	0.5326	0.4047	0.5795
FMixP	0.4524	0.473	0.606	0.4233	0.3315	0.571	0.543	0.403	0.618
gblup	0.4482	0.4514	0.6014	0.4184	0.3343	0.5589	0.5349	0.3975	0.5879
bayesR	0.456	0.4571	0.5952	0.4238	0.345	0.5753	0.5343	0.3942	0.6
bayesA	0.4496	0.4468	0.5979	0.4164	0.3348	0.5632	0.5321	0.3917	0.575
bayesB	0.4526	0.44	0.5981	0.418	0.3345	0.5551	0.5355	0.3957	0.5907
Ssblup	0.4529	0.4613	0.6054	0.4156	0.3322	0.562	0.5382	0.4049	0.6029
Phe5
FMixFN	-0.0024	-0.036	0.24	0.3729	0.2298	0.0768	0.0933	0.3774
Mix	-0.0047	-0.0373	0.2366	0.351	0.1845	0.0556	0.08	0.3476
FMixP	-0.0024	-0.036	0.24	0.373	0.23	0.0768	0.093	0.377
gblup	0.006	-0.0276	0.2286	0.3346	0.2207	0.1193	0.0892	0.3365
bayesR	-0.0249	-0.0623	0.3632	0.528	0.162	0.0562	0.0199	0.4853
bayesA	0.0013	-0.019	0.395	0.345	0.222	0.1137	0.0824	0.3334
bayesB	-0.0368	0.0482	0.4216	0.4101	0.3281	0.0342	0.0002	0.3352
Ssblup	0.0087	-0.03	0.2292	0.3628	0.2184	0.0758	0.0909	0.3626
Phe6
FMixFN	0.1512	0.1833	0.0833	0.2344	0.0304	0.2571	0.1587	0.1317	-0.0363
Mix	0.1027	0.219	0.092	0.2453	0.0387	0.2138	0.1759	0.1278	-0.0679
FMixP	0.1512	0.1832	0.0833	0.234	0.0304	0.257	0.158	0.131	-0.036
gblup	0.1414	0.1629	0.0944	0.2352	0.0366	0.2577	0.1448	0.1469	-0.077
bayesR	0.1064	0.1868	0.1084	0.2443	0.0401	0.2272	0.1762	0.1205	-0.079
bayesA	0.1401	0.1837	0.0876	0.2263	0.0698	0.2347	0.1624	0.1191	-0.055
bayesB	0.1348	0.1739	0.0861	0.2348	0.0586	0.257	0.1638	0.1244	-0.0496
Ssblup	0.1439	0.1821	0.0834	0.2276	0.0555	0.256	0.1629	0.1403	NA
